# Supplementary material for: Whole genome sequencing of Mycobacterium bovis directly from clinical tissue samples without culture
Source: Front Microbiol. 2023 May 18;14:1141651. doi: 10.3389/fmicb.2023.1141651 (PMC10232834; doi:10.3389/fmicb.2023.1141651)
Supplement: Supplementary Table 2 — SNP analysis of M. bovis genomes sequenced directly form DNA samples spiked with BCG DNA at 10–1 and 10–2 with other M. bovis BCG genomes from the NVSL M. bovis genomes database. [file Table_2.XLSX]

## Sheet: Sheet1
	NC_002945.4:1104019	NC_002945.4:1106086	NC_002945.4:1172114	NC_002945.4:1199529	NC_002945.4:1199530	NC_002945.4:1537373	NC_002945.4:1549884	NC_002945.4:1717086	NC_002945.4:1915936	NC_002945.4:2024890	NC_002945.4:2035610	NC_002945.4:2164965	NC_002945.4:2253148	NC_002945.4:2260145	NC_002945.4:2286419	NC_002945.4:2731377	NC_002945.4:2875783	NC_002945.4:3037633	NC_002945.4:3104140	NC_002945.4:3152980	NC_002945.4:3776764	NC_002945.4:3871540	NC_002945.4:4058768	NC_002945.4:4082258	NC_002945.4:4083115	NC_002945.4:4311425	NC_002945.4:506321	NC_002945.4:811737	NC_002945.4:846819	NC_002945.4:865821	NC_002945.4:866706	NC_002945.4:1124266	NC_002945.4:1151915	NC_002945.4:1335092	NC_002945.4:1372878	NC_002945.4:1705425	NC_002945.4:1874306	NC_002945.4:2021640	NC_002945.4:2051669	NC_002945.4:2204661	NC_002945.4:2942926	NC_002945.4:3448165	NC_002945.4:3778473	NC_002945.4:3827499	NC_002945.4:467940	NC_002945.4:683955	NC_002945.4:783337	NC_002945.4:2002061	NC_002945.4:3777157
root	T	G	C	G	A	T	C	T	A	T	A	C	T	G	G	C	A	G	C	G	A	G	G	C	T	C	G	C	C	G	C	G	G	T	C	C	A	A	G	G	A	A	A	A	C	G	C	A	A
E280	C	A	T	A	C	G	G	C	G	C	G	A	C	A	T	G	G	A	A	A	G	C	A	-	-	T	A	A	A	T	T	A	A	C	A	T	C	G	A	A	G	G	G	G	T	T	T	G	G
P70	C	A	T	A	C	G	G	C	G	C	G	A	C	A	T	G	G	A	A	A	G	C	A	-	-	T	A	A	A	T	T	A	A	C	A	T	C	G	A	A	G	G	G	G	T	T	T	G	G
BCG-Russia-ERR766224	C	A	T	A	C	G	G	C	G	C	G	A	C	A	T	G	G	A	A	A	G	C	A	-	-	T	A	A	A	T	T	A	A	C	A	T	C	G	A	A	G	G	G	G	T	T	T	G	G
BCG-Russia-SRR398629	C	A	T	A	C	G	G	C	G	C	G	A	C	A	T	G	G	A	A	A	G	C	A	-	-	T	A	A	A	T	T	A	A	C	A	T	C	G	A	A	G	G	G	G	T	T	T	G	A
BCG-Moreau-ERR766220	C	A	T	A	C	G	G	C	G	C	G	A	C	A	T	G	G	A	A	A	-	C	A	A	C	-	A	A	A	T	T	A	A	C	A	T	C	G	A	A	G	G	A	G	T	T	T	G	-
BCG-Japan-ERR766219	C	A	T	A	C	G	G	C	G	C	G	A	C	A	T	G	G	A	A	A	G	C	A	A	C	T	A	A	A	T	T	A	A	C	A	T	C	G	A	A	G	G	G	G	T	T	T	G	G
BCG-Glaxo-ERR766218	C	A	T	A	C	G	G	C	G	C	G	A	C	A	T	G	G	A	A	A	G	C	A	A	C	T	A	A	A	T	T	A	A	C	A	T	C	G	A	-	G	G	G	G	T	T	T	G	G
BCG-Prague-ERR766223	C	A	T	A	C	G	G	C	G	C	G	A	C	A	T	G	G	A	A	A	G	C	A	A	C	T	A	A	A	T	T	A	A	C	A	T	C	G	A	A	G	G	G	G	T	T	T	G	G
BCG-Pasteur-ERR766221	C	A	T	A	C	G	G	C	G	C	G	A	C	A	T	G	G	A	A	A	G	C	A	A	C	T	A	A	A	T	T	A	A	-	A	T	C	G	A	G	G	G	G	G	T	T	T	A	G
BCG-FTACardExtraction	C	A	T	A	C	G	G	C	G	C	G	A	C	A	T	G	G	A	A	A	G	C	A	A	C	T	A	A	A	T	T	A	A	-	A	T	C	G	A	-	G	G	G	G	T	T	T	-	A
sample8_10^-2	C	-	T	-	-	-	G	C	G	-	-	-	-	A	T	G	G	A	A	A	G	C	A	A	C	T	A	A	A	T	T	A	A	-	A	T	C	G	A	-	G	G	G	G	T	T	T	-	G
sample4_10^-1	C	A	T	A	C	G	G	C	G	C	G	A	C	A	T	G	G	A	A	A	G	C	A	A	C	T	A	A	A	T	T	A	A	-	A	T	C	G	A	-	G	G	G	G	T	T	T	-	G
sample7_10^-2	C	A	T	A	C	G	G	C	G	C	G	A	C	A	T	G	G	A	A	A	G	C	A	A	C	T	A	A	A	T	T	A	A	-	A	T	C	G	A	-	G	G	G	G	T	T	T	-	G
sample2_10^-1	C	A	T	A	C	G	G	C	G	C	G	A	C	A	T	G	G	A	A	A	G	C	A	A	C	T	A	A	A	T	T	A	A	-	A	T	C	G	A	-	G	G	G	G	T	T	T	-	G
BCG-Phipps-ERR766222	C	A	T	A	C	G	G	C	G	C	G	A	C	A	T	G	G	A	A	A	G	C	A	A	C	T	A	A	A	T	T	A	A	-	A	T	C	G	A	-	G	G	G	G	T	T	T	G	G
NVSL-BCG-Contol	C	A	T	A	C	G	G	C	G	C	G	A	C	A	T	G	G	A	A	A	G	C	A	A	C	T	A	A	A	T	T	A	A	-	A	T	C	G	A	-	G	G	G	G	T	T	T	-	G
BCG-China-ERR766214	C	A	T	A	C	G	G	C	G	C	G	A	C	A	T	G	G	A	A	A	G	C	A	A	C	T	A	A	A	T	T	A	A	-	A	T	C	G	A	-	G	G	G	G	T	T	T	G	G
BCG-Tice-ERR766226	C	A	T	A	C	G	G	C	G	C	G	A	C	A	T	G	G	A	A	A	G	C	A	A	C	T	A	A	A	T	T	A	A	-	A	T	C	G	A	-	G	G	G	G	T	T	T	G	G
sample3_10^-1	C	A	T	A	C	G	G	C	G	C	G	A	C	A	T	G	G	A	A	A	G	C	A	A	C	T	A	A	A	T	T	A	A	-	A	T	C	G	A	-	G	G	G	G	T	T	T	-	G
sample5_10^-2	C	A	T	A	C	G	G	C	G	C	G	A	C	A	T	G	G	A	A	A	G	C	A	A	C	T	A	A	A	T	T	A	A	-	A	T	C	G	A	-	G	G	G	G	T	T	T	-	G
sample6_10^-2	-	A	T	A	C	G	G	-	G	C	-	A	C	A	T	G	G	A	A	A	G	C	A	A	C	T	A	A	A	T	T	A	A	-	A	T	C	G	A	-	G	G	G	G	T	T	T	-	G
sample1_10^-1	C	A	T	A	C	G	G	C	G	C	G	A	C	A	T	G	G	A	A	A	G	C	A	A	C	T	A	A	A	T	T	A	A	-	A	T	C	G	A	-	G	G	G	G	T	T	T	-	G
BCG-Frappier-ERR766217	C	A	T	A	C	G	G	C	G	C	G	A	C	A	T	G	G	A	A	A	G	C	A	A	C	T	A	A	A	T	T	A	A	T	A	T	C	G	A	-	G	G	G	G	T	T	T	G	G
BCG-Connaught-ERR766215	C	A	T	A	C	G	G	C	G	C	G	A	C	A	T	G	G	A	A	A	G	C	A	A	C	T	A	A	A	T	T	A	A	-	A	T	C	G	A	-	G	G	G	G	T	T	T	G	G
BCG-Sweden-ERR766225	C	A	T	A	C	G	G	C	G	C	G	A	C	A	T	G	G	A	A	A	G	C	A	A	C	T	A	A	A	T	T	A	A	C	A	T	C	G	A	A	G	G	G	G	T	T	T	G	G
BCG-Birkhaug-ERR766213	C	A	T	A	C	G	G	C	G	C	G	A	C	A	T	G	G	A	A	A	G	C	A	A	C	T	A	A	A	T	T	A	A	C	A	T	C	G	A	A	G	G	G	G	T	T	T	G	G
MQ	59	59	59	59	59	59	59	59	59	59	59	59	59	59	59	59	59	59	59	59	59	59	59	59	60	59	59	59	59	59	60	59	59	59	59	59	59	59	59	60	59	59	59	59	59	59	59	59	57
annotations	PROBABLE ADHESION COMPONENT TRANSPORT TRANSMEMBRANE PROTEIN ABC TRANSPORTER, None, BQ2027_MB1013	POSSIBLE CONSERVED EXPORTED PROTEIN, None, BQ2027_MB1015	HYPOTHETICAL PROTEIN, None, BQ2027_MB1077C	No annotated product	No annotated product	POSSIBLE MEMBRANE PROTEIN, None, BQ2027_MB1398C	CONSERVED HYPOTHETICAL PROTEIN, None, BQ2027_MB1410	No annotated product	nudix hydrolase, None, BQ2027_MB1726	pe family protein pe19, PE19, BQ2027_MB1819	ppe family protein ppe28, PPE28, BQ2027_MB1828	PPE FAMILY PROTEIN, PPE35a, BQ2027_MB1953C	HYPOTHETICAL PROTEIN, None, BQ2027_MB2048C	No annotated product	polyketide synthase pks12, pks12, BQ2027_MB2074C	PROBABLE ATP-DEPENDENT CLP PROTEASE ATP-BINDING SUBUNIT CLPX, clpX, BQ2027_MB2484C	POSSIBLE HALOALKANE DEHALOGENASE DHAA (1-CHLOROHEXANE HALIDOHYDROLASE), dhaA, BQ2027_MB2610	POSSIBLE MEMBRANE PROTEIN, None, BQ2027_MB2789C	POSSIBLE DNA-DAMAGE-INDUCIBLE PROTEIN F DINF, dinF, BQ2027_MB2861C	RIBOSOME RECYCLING FACTOR FRR (RIBOSOME RELEASING FACTOR) (RRF), frr, BQ2027_MB2906C	conserved protein, None, BQ2027_MB3434	probable short-chain type dehydrogenase/reductase. possible 17-beta-hydroxysteroid dehydrogenase., None, BQ2027_MB3532C	transcriptional regulatory protein crp (crp/fnr-family), crp, BQ2027_MB3700	conserved protein, None, BQ2027_MB3724	conserved protein, None, BQ2027_MB3724	esx conserved component eccd2. esx-2 type vii secretion system protein. probable transmembrane protein., eccd2, BQ2027_MB3917C	No annotated product	No annotated product	PROBABLE METHYLMALONATE-SEMIALDEHYDE DEHYDROGENASE MMSA (METHYLMALONIC ACID SEMIALDEHYDE DEHYDROGENASE) (MMSDH), mmsA, BQ2027_MB0775C	PROBABLE DEHYDROGENASE/REDUCTASE, None, BQ2027_MB0793	POSSIBLE 4-CARBOXYMUCONOLACTONE DECARBOXYLASE (CMD), None, BQ2027_MB0794	unknown protein, None, BQ2027_MB1033	PROBABLE SENSOR PROTEIN KDPD, kdpD, BQ2027_MB1056C	CONSERVED HYPOTHETICAL PROTEIN, None, BQ2027_MB1222	No annotated product	PROBABLE CONSERVED TRANSMEMBRANE TRANSPORT PROTEIN MMPL12, mmpL12, BQ2027_MB1549C	Probable polyketide synthase pks8, pks8, BQ2027_MB1690	pe family protein pe18, PE18, BQ2027_MB1816	MEMBRANE-BOUND C-5 STEROL DESATURASE ERG3 (STEROL-C5-DESATURASE), erg3, BQ2027_MB1844	conserved protein, None, BQ2027_MB2000	HYPOTHETICAL PROTEIN, None, BQ2027_MB2681	transcriptional regulatory protein moar1, moar1, BQ2027_MB3147	conserved hypothetical protein, None, BQ2027_MB3436C	probable conserved integral membrane protein, None, BQ2027_MB3483	No annotated product	No annotated product	30s ribosomal protein s12 rpsl, rpsL, BQ2027_MB0701	PROBABLE TRANSCRIPTIONAL REGULATORY PROTEIN, None, BQ2027_MB1802C	No annotated product
[truncated: 216 more columns]
