# Supplementary material for: Whole genome sequencing of Mycobacterium bovis directly from clinical tissue samples without culture
Source: Front Microbiol. 2023 May 18;14:1141651. doi: 10.3389/fmicb.2023.1141651 (PMC10232834; doi:10.3389/fmicb.2023.1141651)
Supplement: Supplementary Table 4 — SNP analysis of M. bovis genomes sequenced from tissue samples from experimentally infected animals with other M. bovis genomes from Mbovis-07B1 group from the NVSL M. bovis genomes database. [file Table_4.XLSX]

## Sheet: Sheet1
	NC_002945.4:1168458	NC_002945.4:1451832	NC_002945.4:1521677	NC_002945.4:2667394	NC_002945.4:280852	NC_002945.4:295519	NC_002945.4:3103354	NC_002945.4:3590654	NC_002945.4:4013215	NC_002945.4:4162554	NC_002945.4:4182304	NC_002945.4:488897	NC_002945.4:811737	NC_002945.4:865821	NC_002945.4:160535	NC_002945.4:2224539	NC_002945.4:2724530	NC_002945.4:2846822	NC_002945.4:3421983	NC_002945.4:3771551	NC_002945.4:4018300	NC_002945.4:701329	NC_002945.4:712319	NC_002945.4:908991	NC_002945.4:2536885	NC_002945.4:2536886	NC_002945.4:1197652	NC_002945.4:1243588	NC_002945.4:1288712	NC_002945.4:1436266	NC_002945.4:1539787	NC_002945.4:1572039	NC_002945.4:1821460	NC_002945.4:1897187	NC_002945.4:2177746	NC_002945.4:2592617	NC_002945.4:264994	NC_002945.4:2908880	NC_002945.4:3152683	NC_002945.4:3187432	NC_002945.4:3398008	NC_002945.4:3464989	NC_002945.4:3464991	NC_002945.4:3500527	NC_002945.4:370481	NC_002945.4:388673	NC_002945.4:618326	NC_002945.4:721587	NC_002945.4:906281
root	G	C	C	G	G	T	T	G	G	T	A	G	C	G	T	A	G	A	C	G	T	G	T	C	T	A	A	C	C	G	A	G	G	G	G	G	T	T	C	G	T	G	C	T	G	G	C	G	C
2567-01-01	T	T	A	A	A	C	C	A	A	C	C	T	A	T	C	G	A	G	T	A	C	C	C	G	A	T	G	T	A	C	C	A	A	C	A	A	C	C	G	A	C	C	A	C	T	T	T	A	T
09-0307FM	T	T	A	A	A	C	C	A	A	C	C	T	A	T	C	G	A	G	T	A	C	C	C	G	A	T	G	T	A	C	C	A	A	C	A	A	C	C	G	A	C	C	A	C	T	T	T	A	T
09-0418FM	T	T	A	A	A	C	C	A	A	C	C	T	A	T	C	G	A	G	T	A	C	C	C	G	A	T	G	T	A	C	C	A	A	C	A	A	C	C	G	A	C	C	A	C	T	T	T	A	T
97-1541	T	T	A	A	A	C	C	A	A	C	C	T	A	T	C	G	A	G	T	A	C	C	C	G	A	T	A	C	C	G	A	G	G	G	G	G	T	T	C	G	T	G	C	T	G	G	C	G	C
10-0871FM	T	T	A	A	A	C	C	A	A	C	C	T	A	T	C	G	A	G	T	A	C	C	C	G	A	T	A	C	C	G	A	G	G	G	G	G	T	T	C	G	T	G	C	T	G	G	C	G	C
10-0388FM	T	T	A	A	A	C	C	A	A	C	C	T	A	T	C	G	A	G	T	A	C	C	C	G	A	T	A	C	C	G	A	G	G	G	G	G	T	T	C	G	T	G	C	T	G	G	C	G	C
09-0552FM	T	T	A	A	A	C	C	A	A	C	C	T	A	T	C	G	A	G	T	A	C	C	C	G	A	T	A	C	C	G	A	G	G	G	G	G	T	T	C	G	T	G	C	T	G	G	C	G	C
3302-01-01	T	T	A	A	A	C	C	A	A	C	C	T	A	T	C	G	A	G	T	A	C	C	C	G	A	T	A	C	C	G	A	G	G	G	G	G	T	T	C	G	T	G	C	T	G	G	C	G	C
97-1851	T	T	A	A	A	C	C	A	A	C	C	T	A	T	C	G	A	G	T	A	C	C	C	G	A	T	A	C	C	G	A	G	G	G	G	G	T	T	C	G	T	G	C	T	G	G	C	G	C
20-7897	T	T	A	A	A	C	C	A	A	C	C	T	A	T	C	G	A	G	T	A	C	C	C	G	A	T	A	C	C	G	A	G	G	G	G	G	T	T	C	G	T	G	C	T	G	G	C	G	C
7911-10-01	T	T	A	A	A	C	C	A	A	C	C	T	A	T	C	G	A	G	T	A	C	C	C	G	A	T	A	C	C	G	A	G	G	G	G	G	T	T	C	G	T	G	C	T	G	G	C	G	C
5035-10-01	T	T	A	A	A	C	C	A	A	C	C	T	A	T	C	G	A	G	T	A	C	C	C	G	A	T	A	C	C	G	A	G	G	G	G	G	T	T	C	G	T	G	C	T	G	G	C	G	C
11-0766	T	T	A	A	A	C	C	A	A	C	C	T	A	T	C	G	A	G	T	A	C	C	C	G	A	T	A	C	C	G	A	G	G	G	G	G	T	T	C	G	T	G	C	T	G	G	C	G	C
9487-10-01	T	T	A	A	A	C	C	A	A	C	C	T	A	T	C	G	A	G	T	A	C	C	C	G	A	T	A	C	C	G	A	G	G	G	G	G	T	T	C	G	T	G	C	T	G	G	C	G	C
11-0187	T	T	A	A	A	C	C	A	A	C	C	T	A	T	C	G	A	G	T	A	C	C	C	G	A	T	A	C	C	G	A	G	G	G	G	G	T	T	C	G	T	G	C	T	G	G	C	G	C
11-0719	T	T	A	A	A	C	C	A	A	C	C	T	A	T	C	G	A	G	T	A	C	C	C	G	A	T	A	C	C	G	A	G	G	G	G	G	T	T	C	G	T	G	C	T	G	G	C	G	C
11-0787	T	T	A	A	A	C	C	A	A	C	C	T	A	T	C	G	A	G	T	A	C	C	C	G	A	T	A	C	C	G	A	G	G	G	G	G	T	T	C	G	T	G	C	T	G	G	C	G	C
9486-10-01	T	T	A	A	A	C	C	A	A	C	C	T	A	T	C	G	A	G	T	A	C	C	C	G	A	T	A	C	C	G	A	G	G	G	G	G	T	T	C	G	T	G	C	T	G	G	C	G	C
6807-10-01	T	T	A	A	A	C	C	A	A	C	C	T	A	T	C	G	A	G	T	A	C	C	C	G	A	T	A	C	C	G	A	G	G	G	G	G	T	T	C	G	T	G	C	T	G	G	C	G	C
20-031852-MP10-7428	T	T	A	A	A	C	C	A	A	C	C	T	A	T	C	G	A	G	T	A	C	C	C	G	A	T	A	C	C	G	A	G	G	G	G	G	T	T	C	G	T	G	C	T	G	G	C	G	C
exprimental5	T	T	A	A	A	C	C	A	A	C	C	T	A	T	C	G	A	G	T	A	C	C	C	G	A	T	A	C	C	G	A	G	G	G	G	G	T	T	C	G	T	G	C	T	G	G	C	G	C
exprimental4	T	T	A	A	A	C	C	A	A	C	C	T	A	T	C	G	A	G	T	A	C	C	C	G	A	T	A	C	C	G	A	G	G	G	G	G	T	T	C	G	T	G	C	T	G	G	C	G	C
exprimental1	T	T	A	A	A	C	C	A	A	C	C	T	A	T	C	G	A	G	T	A	C	C	C	G	A	T	A	C	C	G	A	G	G	G	G	G	T	T	C	G	T	G	C	T	G	G	C	G	C
exprimental6	T	t	A	A	A	C	c	A	A	C	C	T	A	T	C	G	A	G	T	A	C	C	C	G	A	T	A	C	C	G	A	G	G	G	G	G	T	T	C	G	T	G	C	T	G	G	C	G	C
exprimental3	T	T	A	A	A	C	C	A	A	C	C	T	A	T	C	G	A	G	T	A	C	C	C	G	A	T	A	C	C	G	A	G	G	G	G	G	T	T	C	G	T	G	C	T	G	G	C	G	C
exprimental2	t	T	-	A	A	C	C	-	-	C	-	t	A	T	c	G	A	G	T	A	C	C	C	G	A	T	A	C	C	G	A	G	G	G	G	G	T	T	C	G	T	G	C	T	G	G	C	G	C
7916-10-01	T	T	A	A	A	C	C	A	A	C	C	T	A	T	C	G	A	G	T	A	C	C	C	G	A	T	A	C	C	G	A	G	G	G	G	G	T	T	C	G	T	G	C	T	G	G	C	G	C
8952-10-01	T	T	A	A	A	C	C	A	A	C	C	T	A	T	C	G	A	G	T	A	C	C	C	G	A	T	A	C	C	G	A	G	G	G	G	G	T	T	C	G	T	G	C	T	G	G	C	G	C
11-1673	T	T	A	A	A	C	C	A	A	C	C	T	A	T	C	G	A	G	T	A	C	C	C	G	A	T	A	C	C	G	A	G	G	G	G	G	T	T	C	G	T	G	C	T	G	G	C	G	C
13-0926	T	T	A	A	A	C	C	A	A	C	C	T	A	T	C	G	A	G	T	A	C	C	C	G	A	T	A	C	C	G	A	G	G	G	G	G	T	T	C	G	T	G	C	T	G	G	C	G	C
99-0753	T	T	A	A	A	C	C	A	A	C	C	T	A	T	C	G	A	G	T	A	C	C	C	G	A	T	A	C	C	G	A	G	G	G	G	G	T	T	C	G	T	G	C	T	G	G	C	G	C
1916-06-01	T	T	A	A	A	C	C	A	A	C	C	T	A	T	C	G	A	G	T	A	C	C	C	G	A	T	A	C	C	G	A	G	G	G	G	G	T	T	C	G	T	G	C	T	G	G	C	G	C
18-1008	T	T	A	A	A	C	C	A	A	C	C	T	A	T	C	G	A	G	T	A	C	C	C	G	A	T	A	C	C	G	A	G	G	G	G	G	T	T	C	G	T	G	C	T	G	G	C	G	C
96-2422	T	T	A	A	A	C	C	A	A	C	C	T	A	T	C	G	A	G	T	A	C	C	C	G	A	T	A	C	C	G	A	G	G	G	G	G	T	T	C	G	T	G	C	T	G	G	C	G	C
95-3029	T	T	A	A	A	C	C	A	A	C	C	T	A	T	C	G	A	G	T	A	C	C	C	G	A	T	A	C	C	G	A	G	G	G	G	G	T	T	C	G	T	G	C	T	G	G	C	G	C
96-2866	T	T	A	A	A	C	C	A	A	C	C	T	A	T	C	G	A	G	T	A	C	C	C	G	A	T	A	C	C	G	A	G	G	G	G	G	T	T	C	G	T	G	C	T	G	G	C	G	C
MQ	60	60	59	60	60	59	59	59	60	59	59	59	60	59	60	60	59	60	59	60	60	60	59	59	59	59	60	60	60	60	60	60	59	60	60	60	60	60	60	60	60	60	60	60	60	60	60	60	60
annotations	HYPOTHETICAL PROTEIN, None, BQ2027_MB1074	PROBABLE HOMOSERINE DEHYDROGENASE THRA, thrA, BQ2027_MB1326	PROBABLE TRANSCRIPTIONAL REGULATORY PROTEIN, None, BQ2027_MB1388C	sulfate-transport atp-binding protein abc transporter cysa1, cysA1, BQ2027_MB2419C	No annotated product	No annotated product	POSSIBLE DNA-DAMAGE-INDUCIBLE PROTEIN F DINF, dinF, BQ2027_MB2861C	PROBABLE TRANSMEMBRANE ALKANE 1-MONOOXYGENASE ALKB (ALKANE 1-HYDROXYLASE) (LAURIC ACID OMEGA-HYDROXYLASE) (OMEGA-HYDROXYLASE) (FATTY ACID OMEGA-HYDROXYLASE) (ALKANE HYDROXYLASE-RUBREDOXIN), alkB, BQ2027_MB3280C	POSSIBLE CONSERVED MEMBRANE PROTEIN, None, BQ2027_MB3656	CONSERVED HYPOTHETICAL PROTEIN, None, BQ2027_MB3805	INTEGRAL MEMBRANE INDOLYLACETYLINOSITOL ARABINOSYLTRANSFERASE EMBC (ARABINOSYLINDOLYLACETYLINOSITOL SYNTHASE), embC, BQ2027_MB3822	No annotated product	No annotated product	PROBABLE DEHYDROGENASE/REDUCTASE, None, BQ2027_MB0793	No annotated product	PROBABLE METAL CATION TRANSPORTER P-TYPE ATPASE A CTPF, ctpF, BQ2027_MB2020	PROBABLE RESUSCITATION-PROMOTING FACTOR RPFE, rpfE, BQ2027_MB2477C	PROBABLE ALANYL-TRNA SYNTHETASE ALAS (ALANINE--TRNA LIGASE) (ALANINE TRANSLASE) (ALARS), alaS, BQ2027_MB2585C	PROBABLE CONSERVED INTEGRAL MEMBRANE PROTEIN, None, BQ2027_MB3119C	PROBABLE PHYTOENE SYNTHASE PHYA, phyA, BQ2027_MB3430C	possible transposase, None, BQ2027_MB3661	No annotated product	possible toxin vapc29. contains pin domain., vapc29, BQ2027_MB0634	No annotated product	No annotated product	No annotated product	No annotated product	conserved protein, None, BQ2027_MB1149C	No annotated product	PROBABLE OLIGOPEPTIDE-TRANSPORT ATP-BINDING PROTEIN ABC TRANSPORTER OPPD, oppD, BQ2027_MB1312C	possible sigma factor regulatory protein, None, BQ2027_MB1399C	PROBABLE CYTOCHROME P450 132 CYP132, cyp132, BQ2027_MB1429C	probable dna polymerase i pola, polA, BQ2027_MB1655	No annotated product	CONSERVED HYPOTHETICAL PROTEIN, None, BQ2027_MB1964C	No annotated product	No annotated product	PROBABLE CONSERVED MEMBRANE PROTEIN, None, BQ2027_MB2641C	RIBOSOME RECYCLING FACTOR FRR (RIBOSOME RELEASING FACTOR) (RRF), frr, BQ2027_MB2906C	CONSERVED HYPOTHETICAL ALANINE AND ARGININE RICH PROTEIN, None, BQ2027_MB2941	CONSERVED HYPOTHETICAL PROTEIN, None, BQ2027_MB3101	PROBABLE ACYL-CoA DEHYDROGENASE FADE24, fadE24, BQ2027_MB3163	PROBABLE ACYL-CoA DEHYDROGENASE FADE24, fadE24, BQ2027_MB3163	PROBABLE FLAVIN-CONTAINING MONOAMINE OXIDASE AOFH (AMINE OXIDASE) (MAO), aofH, BQ2027_MB3195	No annotated product	No annotated product	No annotated product	PROBABLE EXONUCLEASE V (ALPHA CHAIN) RECD (EXODEOXYRIBONUCLEASE V ALPHA CHAIN) (EXODEOXYRIBONUCLEASE V POLYPEPTIDE), recD, BQ2027_MB0645C	conserved protein, None, BQ2027_MB0834C
[truncated: 190 more columns]
