# Supplementary material for: Whole genome sequencing of Mycobacterium bovis directly from clinical tissue samples without culture
Source: Front Microbiol. 2023 May 18;14:1141651. doi: 10.3389/fmicb.2023.1141651 (PMC10232834; doi:10.3389/fmicb.2023.1141651)
Supplement: Supplementary Table 5 — SNP analysis of M. bovis genomes sequenced directly form tissue sample with other M. bovis genomes in Mbovis-06A group. [file Table_5.XLSX]

## Sheet: Sheet1
	NC_002945.4:1018313	NC_002945.4:1021422	NC_002945.4:1036102	NC_002945.4:1097879	NC_002945.4:1104291	NC_002945.4:1107725	NC_002945.4:1158408	NC_002945.4:117800	NC_002945.4:1191092	NC_002945.4:1199529	NC_002945.4:1199530	NC_002945.4:1199951	NC_002945.4:1217397	NC_002945.4:1223703	NC_002945.4:1224899	NC_002945.4:1237489	NC_002945.4:1244746	NC_002945.4:1258447	NC_002945.4:1259250	NC_002945.4:128596	NC_002945.4:1302807	NC_002945.4:1314197	NC_002945.4:1335092	NC_002945.4:137584	NC_002945.4:1383731	NC_002945.4:140686	NC_002945.4:1412824	NC_002945.4:143799	NC_002945.4:1463908	NC_002945.4:1479827	NC_002945.4:1481327	NC_002945.4:148871	NC_002945.4:1517866	NC_002945.4:1524526	NC_002945.4:1529480	NC_002945.4:1536267	NC_002945.4:1547426	NC_002945.4:1568090	NC_002945.4:1584881	NC_002945.4:1597464	NC_002945.4:1607080	NC_002945.4:1613956	NC_002945.4:1625561	NC_002945.4:1628068	NC_002945.4:1659174	NC_002945.4:1693911	NC_002945.4:1701507	NC_002945.4:1720220	NC_002945.4:1741553
root	G	A	C	G	A	A	C	C	C	G	A	T	C	C	A	A	G	A	T	C	A	A	T	A	C	A	T	T	G	T	T	G	C	G	T	C	A	G	G	G	C	C	G	A	A	A	T	A	G
90-2920	A	G	T	C	G	G	T	G	A	A	C	C	T	G	G	C	C	G	C	T	C	G	C	G	T	G	C	C	A	C	C	A	T	C	C	T	C	A	A	A	T	A	T	G	G	G	C	G	A
1262766	A	G	T	C	G	G	T	G	A	A	C	C	T	G	G	C	C	G	C	T	C	G	C	G	T	G	C	C	A	C	C	A	T	C	C	T	C	A	A	A	T	A	T	G	G	G	C	G	A
1258018	A	G	T	C	G	G	T	G	A	A	C	C	T	G	G	C	C	G	C	T	C	G	C	G	T	G	C	C	A	C	C	A	T	C	C	T	C	A	A	A	T	A	T	G	G	G	C	G	A
1263496	A	G	T	C	G	G	T	G	A	A	C	C	T	G	G	C	C	G	C	T	C	G	C	G	T	G	C	C	A	C	C	A	T	C	C	T	C	A	A	A	T	A	T	G	G	G	C	G	A
1265688	A	G	T	C	G	G	T	G	A	A	C	C	T	G	G	C	C	G	C	T	C	G	C	G	T	G	C	C	A	C	C	A	T	C	C	T	C	A	A	A	T	A	T	G	G	G	C	G	A
2831879	A	G	T	C	G	G	T	G	A	A	C	C	T	G	G	C	C	G	C	T	C	G	C	G	T	G	C	C	A	C	C	A	T	C	C	T	C	A	A	A	T	A	T	G	G	G	C	G	A
2002505	A	G	T	C	G	G	T	G	A	A	C	C	T	G	G	C	C	G	C	T	C	G	C	G	T	G	C	C	A	C	C	A	T	C	C	T	C	A	A	A	T	A	T	G	G	G	C	G	A
10-0314FM	A	G	T	C	G	G	T	G	A	A	C	C	T	G	G	C	C	G	C	T	C	G	C	G	T	G	C	C	A	C	C	A	T	C	C	T	C	A	A	A	T	A	T	G	G	G	C	G	A
09-0314FM	A	G	T	C	G	G	T	G	A	A	C	C	T	G	G	C	C	G	C	T	C	G	C	G	T	G	C	C	A	C	C	A	T	C	C	T	C	A	A	A	T	A	T	G	G	G	C	G	A
09-0562FM	A	G	T	C	G	G	T	G	A	A	C	C	T	G	G	C	C	G	C	T	C	G	C	G	T	G	C	C	A	C	C	A	T	C	C	T	C	A	A	A	T	A	T	G	G	G	C	G	A
1264592	A	G	T	C	G	G	T	G	A	A	C	C	T	G	G	C	C	G	C	T	C	G	C	G	T	G	C	C	A	C	C	A	T	C	C	T	C	A	A	A	T	A	T	G	G	G	C	G	A
21-6312_tissue	A	G	T	C	G	G	T	G	A	A	C	C	T	G	G	C	C	G	C	T	C	G	C	G	T	G	C	C	A	C	C	A	T	C	C	T	C	A	A	A	T	A	T	G	G	G	C	G	A
18-013763-16-3269FM	A	G	T	C	G	G	T	G	A	A	C	C	T	G	G	C	C	G	C	T	C	G	C	G	T	G	C	C	A	C	C	A	T	C	C	T	C	A	A	A	T	A	T	G	G	G	C	G	A
97-2502	A	G	T	C	G	G	T	G	A	A	C	C	T	G	G	C	C	G	C	T	C	G	C	G	T	G	C	C	A	C	C	A	T	C	C	T	C	A	A	A	T	A	T	G	G	G	C	G	A
16-003048-404	A	G	T	C	G	G	T	G	A	A	C	C	T	G	G	C	C	G	C	T	C	G	C	G	T	G	C	C	A	C	C	A	T	C	C	T	C	A	A	A	T	A	T	G	G	G	C	G	A
09-0181FM	A	G	T	C	G	G	T	G	A	A	C	C	T	G	G	C	C	G	C	T	C	G	C	G	T	G	C	C	A	C	C	A	T	C	C	T	C	A	A	A	T	A	T	G	G	G	C	G	A
17-7974	A	G	T	C	G	G	T	G	A	A	C	C	T	G	G	C	C	G	C	T	C	G	C	G	T	G	C	C	A	C	C	A	T	C	C	T	C	A	A	A	T	A	T	G	G	G	C	G	A
13-6884	A	G	T	C	G	G	T	G	A	A	C	C	T	G	G	C	C	G	C	T	C	G	C	G	T	G	C	C	A	C	C	A	T	C	C	T	C	A	A	A	T	A	T	G	G	G	C	G	A
17-12749	A	G	T	C	G	G	T	G	A	A	C	C	T	G	G	C	C	G	C	T	C	G	C	G	T	G	C	C	A	C	C	A	T	C	C	T	C	A	A	A	T	A	T	G	G	G	C	G	A
17-12738	A	G	T	C	G	G	T	G	A	A	C	C	T	G	G	C	C	G	C	T	C	G	C	G	T	G	C	C	A	C	C	A	T	C	C	T	C	A	A	A	T	A	T	G	G	G	C	G	A
17-12740	A	G	T	C	G	G	T	G	A	A	C	C	T	G	G	C	C	G	C	T	C	G	C	G	T	G	C	C	A	C	C	A	T	C	C	T	C	A	A	A	T	A	T	G	G	G	C	G	A
17-11614	A	G	T	C	G	G	T	G	A	A	C	C	T	G	G	C	C	G	C	T	C	G	C	G	T	G	C	C	A	C	C	A	T	C	C	T	C	A	A	A	T	A	T	G	G	G	C	G	A
17-12842	A	G	T	C	G	G	T	G	A	A	C	C	T	G	G	C	C	G	C	T	C	G	C	G	T	G	C	C	A	C	C	A	T	C	C	T	C	A	A	A	T	A	T	G	G	G	C	G	A
17-13099	A	G	T	C	G	G	T	G	A	A	C	C	T	G	G	C	C	G	C	T	C	G	C	G	T	G	C	C	A	C	C	A	T	C	C	T	C	A	A	A	T	A	T	G	G	G	C	G	A
17-12643	A	G	T	C	G	G	T	G	A	A	C	C	T	G	G	C	C	G	C	T	C	G	C	G	T	G	C	C	A	C	C	A	T	C	C	T	C	A	A	A	T	A	T	G	G	G	C	G	A
17-13098	A	G	T	C	G	G	T	G	A	A	C	C	T	G	G	C	C	G	C	T	C	G	C	G	T	G	C	C	A	C	C	A	T	C	C	T	C	A	A	A	T	A	T	G	G	G	C	G	A
17-12747	A	G	T	C	G	G	T	G	A	A	C	C	T	G	G	C	C	G	C	T	C	G	C	G	T	G	C	C	A	C	C	A	T	C	C	T	C	A	A	A	T	A	T	G	G	G	C	G	A
17-11613	A	G	T	C	G	G	T	G	A	A	C	C	T	G	G	C	C	G	C	T	C	G	C	G	T	G	C	C	A	C	C	A	T	C	C	T	C	A	A	A	T	A	T	G	G	G	C	G	A
17-12607	A	G	T	C	G	G	T	G	A	A	C	C	T	G	G	C	C	G	C	T	C	G	C	G	T	G	C	C	A	C	C	A	T	C	C	T	C	A	A	A	T	A	T	G	G	G	C	G	A
17-11608	A	G	T	C	G	G	T	G	A	A	C	C	T	G	G	C	C	G	C	T	C	G	C	G	T	G	C	C	A	C	C	A	T	C	C	T	C	A	A	A	T	A	T	G	G	G	C	G	A
17-13006	A	G	T	C	G	G	T	G	A	A	C	C	T	G	G	C	C	G	C	T	C	G	C	G	T	G	C	C	A	C	C	A	T	C	C	T	C	A	A	A	T	A	T	G	G	G	C	G	A
17-10813	A	G	T	C	G	G	T	G	A	A	C	C	T	G	G	C	C	G	C	T	C	G	C	G	T	G	C	C	A	C	C	A	T	C	C	T	C	A	A	A	T	A	T	G	G	G	C	G	A
17-12642	A	G	T	C	G	G	T	G	A	A	C	C	T	G	G	C	C	G	C	T	C	G	C	G	T	G	C	C	A	C	C	A	T	C	C	T	C	A	A	A	T	A	T	G	G	G	C	G	A
17-12616	A	G	T	C	G	G	T	G	A	A	C	C	T	G	G	C	C	G	C	T	C	G	C	G	T	G	C	C	A	C	C	A	T	C	C	T	C	A	A	A	T	A	T	G	G	G	C	G	A
17-12613	A	G	T	C	G	G	T	G	A	A	C	C	T	G	G	C	C	G	C	T	C	G	C	G	T	G	C	C	A	C	C	A	T	C	C	T	C	A	A	A	T	A	T	G	G	G	C	G	A
17-11609	A	G	T	C	G	G	T	G	A	A	C	C	T	G	G	C	C	G	C	T	C	G	C	G	T	G	C	C	A	C	C	A	T	C	C	T	C	A	A	A	T	A	T	G	G	G	C	G	A
17-12752	A	G	T	C	G	G	T	G	A	A	C	C	T	G	G	C	C	G	C	T	C	G	C	G	T	G	C	C	A	C	C	A	T	C	C	T	C	A	A	A	T	A	T	G	G	G	C	G	A
17-12610	A	G	T	C	G	G	T	G	A	A	C	C	T	G	G	C	C	G	C	T	C	G	C	G	T	G	C	C	A	C	C	A	T	C	C	T	C	A	A	A	T	A	T	G	G	G	C	G	A
17-12609	A	G	T	C	G	G	T	G	A	A	C	C	T	G	G	C	C	G	C	T	C	G	C	G	T	G	C	C	A	C	C	A	T	C	C	T	C	A	A	A	T	A	T	G	G	G	C	G	A
17-12750	A	G	T	C	G	G	T	G	A	A	C	C	T	G	G	C	C	G	C	T	C	G	C	G	T	G	C	C	A	C	C	A	T	C	C	T	C	A	A	A	T	A	T	G	G	G	C	G	A
17-12744	A	G	T	C	G	G	T	G	A	A	C	C	T	G	G	C	C	G	C	T	C	G	C	G	T	G	C	C	A	C	C	A	T	C	C	T	C	A	A	A	T	A	T	G	G	G	C	G	A
17-12615	A	G	T	C	G	G	T	G	A	A	C	C	T	G	G	C	C	G	C	T	C	G	C	G	T	G	C	C	A	C	C	A	T	C	C	T	C	A	A	A	T	A	T	G	G	G	C	G	A
17-12644	A	G	T	C	G	G	T	G	A	A	C	C	T	G	G	C	C	G	C	T	C	G	C	G	T	G	C	C	A	C	C	A	T	C	C	T	C	A	A	A	T	A	T	G	G	G	C	G	A
17-12646	A	G	T	C	G	G	T	G	A	A	C	C	T	G	G	C	C	G	C	T	C	G	C	G	T	G	C	C	A	C	C	A	T	C	C	T	C	A	A	A	T	A	T	G	G	G	C	G	A
17-12608	A	G	T	C	G	G	T	G	A	A	C	C	T	G	G	C	C	G	C	T	C	G	C	G	T	G	C	C	A	C	C	A	T	C	C	T	C	A	A	A	T	A	T	G	G	G	C	G	A
17-12641	A	G	T	C	G	G	T	G	A	A	C	C	T	G	G	C	C	G	C	T	C	G	C	G	T	G	C	C	A	C	C	A	T	C	C	T	C	A	A	A	T	A	T	G	G	G	C	G	A
17-12612	A	G	T	C	G	G	T	G	A	A	C	C	T	G	G	C	C	G	C	T	C	G	C	G	T	G	C	C	A	C	C	A	T	C	C	T	C	A	A	A	T	A	T	G	G	G	C	G	A
17-11610	A	G	T	C	G	G	T	G	A	A	C	C	T	G	G	C	C	G	C	T	C	G	C	G	T	G	C	C	A	C	C	A	T	C	C	T	C	A	A	A	T	A	T	G	G	G	C	G	A
17-12841	A	G	T	C	G	G	T	G	A	A	C	C	T	G	G	C	C	G	C	T	C	G	C	G	T	G	C	C	A	C	C	A	T	C	C	T	C	A	A	A	T	A	T	G	G	G	C	G	A
17-12741	A	G	T	C	G	G	T	G	A	A	C	C	T	G	G	C	C	G	C	T	C	G	C	G	T	G	C	C	A	C	C	A	T	C	C	T	C	A	A	A	T	A	T	G	G	G	C	G	A
17-12843	A	G	T	C	G	G	T	G	A	A	C	C	T	G	G	C	C	G	C	T	C	G	C	G	T	G	C	C	A	C	C	A	T	C	C	T	C	A	A	A	T	A	T	G	G	G	C	G	A
17-11604	A	G	T	C	G	G	T	G	A	A	C	C	T	G	G	C	C	G	C	T	C	G	C	G	T	G	C	C	A	C	C	A	T	C	C	T	C	A	A	A	T	A	T	G	G	G	C	G	A
18-1922	A	G	T	C	G	G	T	G	A	A	C	C	T	G	G	C	C	G	C	T	C	G	C	G	T	G	C	C	A	C	C	A	T	C	C	T	C	A	A	A	T	A	T	G	G	G	C	G	A
17-12739	A	G	T	C	G	G	T	G	A	A	C	C	T	G	G	C	C	G	C	T	C	G	C	G	T	G	C	C	A	C	C	A	T	C	C	T	C	A	A	A	T	A	T	G	G	G	C	G	A
17-12745	A	G	T	C	G	G	T	G	A	A	C	C	T	G	G	C	C	G	C	T	C	G	C	G	T	G	C	C	A	C	C	A	T	C	C	T	C	A	A	A	T	A	T	G	G	G	C	G	A
17-13100	A	G	T	C	G	G	T	G	A	A	C	C	T	G	G	C	C	G	C	T	C	G	C	G	T	G	C	C	A	C	C	A	T	C	C	T	C	A	A	A	T	A	T	G	G	G	C	G	A
18-1904	A	G	T	C	G	G	T	G	A	A	C	C	T	G	G	C	C	G	C	T	C	G	C	G	T	G	C	C	A	C	C	A	T	C	C	T	C	A	A	A	T	A	T	G	G	G	C	G	A
17-12751	A	G	T	C	G	G	T	G	A	A	C	C	T	G	G	C	C	G	C	T	C	G	C	G	T	G	C	C	A	C	C	A	T	C	C	T	C	A	A	A	T	A	T	G	G	G	C	G	A
18-0522	A	G	T	C	G	G	T	G	A	A	C	C	T	G	G	C	C	G	C	T	C	G	C	G	T	G	C	C	A	C	C	A	T	C	C	T	C	A	A	A	T	A	T	G	G	G	C	G	A
18-1927	A	G	T	C	G	G	T	G	A	A	C	C	T	G	G	C	C	G	C	T	C	G	C	G	T	G	C	C	A	C	C	A	T	C	C	T	C	A	A	A	T	A	T	G	G	G	C	G	A
18-1932	A	G	T	C	G	G	T	G	A	A	C	C	T	G	G	C	C	G	C	T	C	G	C	G	T	G	C	C	A	C	C	A	T	C	C	T	C	A	A	A	T	A	T	G	G	G	C	G	A
18-1930	A	G	T	C	G	G	T	G	A	A	C	C	T	G	G	C	C	G	C	T	C	G	C	G	T	G	C	C	A	C	C	A	T	C	C	T	C	A	A	A	T	A	T	G	G	G	C	G	A
18-1919	A	G	T	C	G	G	T	G	A	A	C	C	T	G	G	C	C	G	C	T	C	G	C	G	T	G	C	C	A	C	C	A	T	C	C	T	C	A	A	A	T	A	T	G	G	G	C	G	A
17-12640	A	G	T	C	G	G	T	G	A	A	C	C	T	G	G	C	C	G	C	T	C	G	C	G	T	G	C	C	A	C	C	A	T	C	C	T	C	A	A	A	T	A	T	G	G	G	C	G	A
17-12748	A	G	T	C	G	G	T	G	A	A	C	C	T	G	G	C	C	G	C	T	C	G	C	G	T	G	C	C	A	C	C	A	T	C	C	T	C	A	A	A	T	A	T	G	G	G	C	G	A
17-11606	A	G	T	C	G	G	T	G	A	A	C	C	T	G	G	C	C	G	C	T	C	G	C	G	T	G	C	C	A	C	C	A	T	C	C	T	C	A	A	A	T	A	T	G	G	G	C	G	A
17-12837	A	G	T	C	G	G	T	G	A	A	C	C	T	G	G	C	C	G	C	T	C	G	C	G	T	G	C	C	A	C	C	A	T	C	C	T	C	A	A	A	T	A	T	G	G	G	C	G	A
17-3152	A	G	T	C	G	G	T	G	A	A	C	C	T	G	G	C	C	G	C	T	C	G	C	G	T	G	C	C	A	C	C	A	T	C	C	T	C	A	A	A	T	A	T	G	G	G	C	G	A
17-5714	A	G	T	C	G	G	T	G	A	A	C	C	T	G	G	C	C	G	C	T	C	G	C	G	T	G	C	C	A	C	C	A	T	C	C	T	C	A	A	A	T	A	T	G	G	G	C	G	A
17-3149	A	G	T	C	G	G	T	G	A	A	C	C	T	G	G	C	C	G	C	T	C	G	C	G	T	G	C	C	A	C	C	A	T	C	C	T	C	A	A	A	T	A	T	G	G	G	C	G	A
17-3159	A	G	T	C	G	G	T	G	A	A	C	C	T	G	G	C	C	G	C	T	C	G	C	G	T	G	C	C	A	C	C	A	T	C	C	T	C	A	A	A	T	A	T	G	G	G	C	G	A
17-3155	A	G	T	C	G	G	T	G	A	A	C	C	T	G	G	C	C	G	C	T	C	G	C	G	T	G	C	C	A	C	C	A	T	C	C	T	C	A	A	A	T	A	T	G	G	G	C	G	A
17-3154	A	G	T	C	G	G	T	G	A	A	C	C	T	G	G	C	C	G	C	T	C	G	C	G	T	G	C	C	A	C	C	A	T	C	C	T	C	A	A	A	T	A	T	G	G	G	C	G	A
17-2232	A	G	T	C	G	G	T	G	A	A	C	C	T	G	G	C	C	G	C	T	C	G	C	G	T	G	C	C	A	C	C	A	T	C	C	T	C	A	A	A	T	A	T	G	G	G	C	G	A
17-2231	A	G	T	C	G	G	T	G	A	A	C	C	T	G	G	C	C	G	C	T	C	G	C	G	T	G	C	C	A	C	C	A	T	C	C	T	C	A	A	A	T	A	T	G	G	G	C	G	A
17-3151	A	G	T	C	G	G	T	G	A	A	C	C	T	G	G	C	C	G	C	T	C	G	C	G	T	G	C	C	A	C	C	A	T	C	C	T	C	A	A	A	T	A	T	G	G	G	C	G	A
17-3278	A	G	T	C	G	G	T	G	A	A	C	C	T	G	G	C	C	G	C	T	C	G	C	G	T	G	C	C	A	C	C	A	T	C	C	T	C	A	A	A	T	A	T	G	G	G	C	G	A
17-2236	A	G	T	C	G	G	T	G	A	A	C	C	T	G	G	C	C	G	C	T	C	G	C	G	T	G	C	C	A	C	C	A	T	C	C	T	C	A	A	A	T	A	T	G	G	G	C	G	A
17-3158	A	G	T	C	G	G	T	G	A	A	C	C	T	G	G	C	C	G	C	T	C	G	C	G	T	G	C	C	A	C	C	A	T	C	C	T	C	A	A	A	T	A	T	G	G	G	C	G	A
16-8243	A	G	T	C	G	G	T	G	A	A	C	C	T	G	G	C	C	G	C	T	C	G	C	G	T	G	C	C	A	C	C	A	T	C	C	T	C	A	A	A	T	A	T	G	G	G	C	G	A
17-3161	A	G	T	C	G	G	T	G	A	A	C	C	T	G	G	C	C	G	C	T	C	G	C	G	T	G	C	C	A	C	C	A	T	C	C	T	C	A	A	A	T	A	T	G	G	G	C	G	A
17-6262	A	G	T	C	G	G	T	G	A	A	C	C	T	G	G	C	C	G	C	T	C	G	C	G	T	G	C	C	A	C	C	A	T	C	C	T	C	A	A	A	T	A	T	G	G	G	C	G	A
17-6632	A	G	T	C	G	G	T	G	A	A	C	C	T	G	G	C	C	G	C	T	C	G	C	G	T	G	C	C	A	C	C	A	T	C	C	T	C	A	A	A	T	A	T	G	G	G	C	G	A
17-13300	A	G	T	C	G	G	T	G	A	A	C	C	T	G	G	C	C	G	C	T	C	G	C	G	T	G	C	C	A	C	C	A	T	C	C	T	C	A	A	A	T	A	T	G	G	G	C	G	A
17-6638	A	G	T	C	G	G	T	G	A	A	C	C	T	G	G	C	C	G	C	T	C	G	C	G	T	G	C	C	A	C	C	A	T	C	C	T	C	A	A	A	T	A	T	G	G	G	C	G	A
17-6637	A	G	T	C	G	G	T	G	A	A	C	C	T	G	G	C	C	G	C	T	C	G	C	G	T	G	C	C	A	C	C	A	T	C	C	T	C	A	A	A	T	A	T	G	G	G	C	G	A
17-6635	A	G	T	C	G	G	T	G	A	A	C	C	T	G	G	C	C	G	C	T	C	G	C	G	T	G	C	C	A	C	C	A	T	C	C	T	C	A	A	A	T	A	T	G	G	G	C	G	A
17-6630	A	G	T	C	G	G	T	G	A	A	C	C	T	G	G	C	C	G	C	T	C	G	C	G	T	G	C	C	A	C	C	A	T	C	C	T	C	A	A	A	T	A	T	G	G	G	C	G	A
18-0296	A	G	T	C	G	G	T	G	A	A	C	C	T	G	G	C	C	G	C	T	C	G	C	G	T	G	C	C	A	C	C	A	T	C	C	T	C	A	A	A	T	A	T	G	G	G	C	G	A
17-6243	A	G	T	C	G	G	T	G	A	A	C	C	T	G	G	C	C	G	C	T	C	G	C	G	T	G	C	C	A	C	C	A	T	C	C	T	C	A	A	A	T	A	T	G	G	G	C	G	A
17-6641	A	G	T	C	G	G	T	G	A	A	C	C	T	G	G	C	C	G	C	T	C	G	C	G	T	G	C	C	A	C	C	A	T	C	C	T	C	A	A	A	T	A	T	G	G	G	C	G	A
17-6256	A	G	T	C	G	G	T	G	A	A	C	C	T	G	G	C	C	G	C	T	C	G	C	G	T	G	C	C	A	C	C	A	T	C	C	T	C	A	A	A	T	A	T	G	G	G	C	G	A
17-6629	A	G	T	C	G	G	T	G	A	A	C	C	T	G	G	C	C	G	C	T	C	G	C	G	T	G	C	C	A	C	C	A	T	C	C	T	C	A	A	A	T	A	T	G	G	G	C	G	A
17-6634	A	G	T	C	G	G	T	G	A	A	C	C	T	G	G	C	C	G	C	T	C	G	C	G	T	G	C	C	A	C	C	A	T	C	C	T	C	A	A	A	T	A	T	G	G	G	C	G	A
17-6636	A	G	T	C	G	G	T	G	A	A	C	C	T	G	G	C	C	G	C	T	C	G	C	G	T	G	C	C	A	C	C	A	T	C	C	T	C	A	A	A	T	A	T	G	G	G	C	G	A
17-3153	A	G	T	C	G	G	T	G	A	A	C	C	T	G	G	C	C	G	C	T	C	G	C	G	T	G	C	C	A	C	C	A	T	C	C	T	C	A	A	A	T	A	T	G	G	G	C	G	A
17-6631	A	G	T	C	G	G	T	G	A	A	C	C	T	G	G	C	C	G	C	T	C	G	C	G	T	G	C	C	A	C	C	A	T	C	C	T	C	A	A	A	T	A	T	G	G	G	C	G	A
17-6626	A	G	T	C	G	G	T	G	A	A	C	C	T	G	G	C	C	G	C	T	C	G	C	G	T	G	C	C	A	C	C	A	T	C	C	T	C	A	A	A	T	A	T	G	G	G	C	G	A
17-6633	A	G	T	C	G	G	T	G	A	A	C	C	T	G	G	C	C	G	C	T	C	G	C	G	T	G	C	C	A	C	C	A	T	C	C	T	C	A	A	A	T	A	T	G	G	G	C	G	A
17-6628	A	G	T	C	G	G	T	G	A	A	C	C	T	G	G	C	C	G	C	T	C	G	C	G	T	G	C	C	A	C	C	A	T	C	C	T	C	A	A	A	T	A	T	G	G	G	C	G	A
17-6627	A	G	T	C	G	G	T	G	A	A	C	C	T	G	G	C	C	G	C	T	C	G	C	G	T	G	C	C	A	C	C	A	T	C	C	T	C	A	A	A	T	A	T	G	G	G	C	G	A
17-6639	A	G	T	C	G	G	T	G	A	A	C	C	T	G	G	C	C	G	C	T	C	G	C	G	T	G	C	C	A	C	C	A	T	C	C	T	C	A	A	A	T	A	T	G	G	G	C	G	A
17-3150	A	G	T	C	G	G	T	G	A	A	C	C	T	G	G	C	C	G	C	T	C	G	C	G	T	G	C	C	A	C	C	A	T	C	C	T	C	A	A	A	T	A	T	G	G	G	C	G	A
17-3160	A	G	T	C	G	G	T	G	A	A	C	C	T	G	G	C	C	G	C	T	C	G	C	G	T	G	C	C	A	C	C	A	T	C	C	T	C	A	A	A	T	A	T	G	G	G	C	G	A
17-3157	A	G	T	C	G	G	T	G	A	A	C	C	T	G	G	C	C	G	C	T	C	G	C	G	T	G	C	C	A	C	C	A	T	C	C	T	C	A	A	A	T	A	T	G	G	G	C	G	A
1922577	A	G	T	C	G	G	T	G	A	A	C	C	T	G	G	C	C	G	C	T	C	G	C	G	T	G	C	C	A	C	C	A	T	C	C	T	C	A	A	A	T	A	T	G	G	G	C	G	A
1798761	A	G	T	C	G	G	T	G	A	A	C	C	T	G	G	C	C	G	C	T	C	G	C	G	T	G	C	C	A	C	C	A	T	C	C	T	C	A	A	A	T	A	T	G	G	G	C	G	A
1799126	A	G	T	C	G	G	T	G	A	A	C	C	T	G	G	C	C	G	C	T	C	G	C	G	T	G	C	C	A	C	C	A	T	C	C	T	C	A	A	A	T	A	T	G	G	G	C	G	A
1799491	A	G	T	C	G	G	T	G	A	A	C	C	T	G	G	C	C	G	C	T	C	G	C	G	T	G	C	C	A	C	C	A	T	C	C	T	C	A	A	A	T	A	T	G	G	G	C	G	A
1922943	A	G	T	C	G	G	T	G	A	A	C	C	T	G	G	C	C	G	C	T	C	G	C	G	T	G	C	C	A	C	C	A	T	C	C	T	C	A	A	A	T	A	T	G	G	G	C	G	A
1922212	A	G	T	C	G	G	T	G	A	A	C	C	T	G	G	C	C	G	C	T	C	G	C	G	T	G	C	C	A	C	C	A	T	C	C	T	C	A	A	A	T	A	T	G	G	G	C	G	A
1923308	A	G	T	C	G	G	T	G	A	A	C	C	T	G	G	C	C	G	C	T	C	G	C	G	T	G	C	C	A	C	C	A	T	C	C	T	C	A	A	A	T	A	T	G	G	G	C	G	A
1869038	A	G	T	C	G	G	T	G	A	A	C	C	T	G	G	C	C	G	C	T	C	G	C	G	T	G	C	C	A	C	C	A	T	C	C	T	C	A	A	A	T	A	T	G	G	G	C	G	A
05-1385	A	G	T	C	G	G	T	G	A	A	C	C	T	G	G	C	C	G	C	T	C	G	C	G	T	G	C	C	A	C	C	A	T	C	C	T	C	A	A	A	T	A	T	G	G	G	C	G	A
97-1493	A	G	T	C	G	G	T	G	A	A	C	C	T	G	G	C	C	G	C	T	C	G	C	G	T	G	C	C	A	C	C	A	T	C	C	T	C	A	A	A	T	A	T	G	G	G	C	G	A
00-4177	A	G	T	C	G	G	T	G	A	A	C	C	T	G	G	C	C	G	C	T	C	G	C	G	T	G	C	C	A	C	C	A	T	C	C	T	C	A	A	A	T	A	T	G	G	G	C	G	A
97-1522	A	G	T	C	G	G	T	G	A	A	C	C	T	G	G	C	C	G	C	T	C	G	C	G	T	G	C	C	A	C	C	A	T	C	C	T	C	A	A	A	T	A	T	G	G	G	C	G	A
16-1405	A	G	T	C	G	G	T	G	A	A	C	C	T	G	G	C	C	G	C	T	C	G	C	G	T	G	C	C	A	C	C	A	T	C	C	T	C	A	A	A	T	A	T	G	G	G	C	G	A
16-1396	A	G	T	C	G	G	T	G	A	A	C	C	T	G	G	C	C	G	C	T	C	G	C	G	T	G	C	C	A	C	C	A	T	C	C	T	C	A	A	A	T	A	T	G	G	G	C	G	A
17-7975	A	G	T	C	G	G	T	G	A	A	C	C	T	G	G	C	C	G	C	T	C	G	C	G	T	G	C	C	A	C	C	A	T	C	C	T	C	A	A	A	T	A	T	G	G	G	C	G	A
97-2251	A	G	T	C	G	G	T	G	A	A	C	C	T	G	G	C	C	G	C	T	C	G	C	G	T	G	C	C	A	C	C	A	T	C	C	T	C	A	A	A	T	A	T	G	G	G	C	G	A
97-2446	A	G	T	C	G	G	T	G	A	A	C	C	T	G	G	C	C	G	C	T	C	G	C	G	T	G	C	C	A	C	C	A	T	C	C	T	C	A	A	A	T	A	T	G	G	G	C	G	A
16-003048-353	A	G	T	C	G	G	T	G	A	A	C	C	T	G	G	C	C	G	C	T	C	G	C	G	T	G	C	C	A	C	C	A	T	C	C	T	C	A	A	A	T	A	T	G	G	G	C	G	A
97-1514	A	G	T	C	G	G	T	G	A	A	C	C	T	G	G	C	C	G	C	T	C	G	C	G	T	G	C	C	A	C	C	A	T	C	C	T	C	A	A	A	T	A	T	G	G	G	C	G	A
59718	A	G	T	C	G	G	T	G	A	A	C	C	T	G	G	C	C	G	C	T	C	G	C	G	T	G	C	C	A	C	C	A	T	C	C	T	C	A	A	A	T	A	T	G	G	G	C	G	A
Human-bovis-7	A	G	T	C	G	G	T	G	A	A	C	C	T	G	G	C	C	G	C	T	C	G	C	G	T	G	C	C	A	C	C	A	T	C	C	T	C	A	A	A	T	A	T	G	G	G	C	G	A
97-2419	A	G	T	C	G	G	T	G	A	A	C	C	T	G	G	C	C	G	C	T	C	G	C	G	T	G	C	C	A	C	C	A	T	C	C	T	C	A	A	A	T	A	T	G	G	G	C	G	A
97-1513	A	G	T	C	G	G	T	G	A	A	C	C	T	G	G	C	C	G	C	T	C	G	C	G	T	G	C	C	A	C	C	A	T	C	C	T	C	A	A	A	T	A	T	G	G	G	C	G	A
97-2448	A	G	T	C	G	G	T	G	A	A	C	C	T	G	G	C	C	G	C	T	C	G	C	G	T	G	C	C	A	C	C	A	T	C	C	T	C	A	A	A	T	A	T	G	G	G	C	G	A
2157975	A	G	T	C	G	G	T	G	A	A	C	C	T	G	G	C	C	G	C	T	C	G	C	G	T	G	C	C	A	C	C	A	T	C	C	T	C	A	A	A	T	A	T	G	G	G	C	G	A
97-1533	A	G	T	C	G	G	T	G	A	A	C	C	T	G	G	C	C	G	C	T	C	G	C	G	T	G	C	C	A	C	C	A	T	C	C	T	C	A	A	A	T	A	T	G	G	G	C	G	A
97-2404	A	G	T	C	G	G	T	G	A	A	C	C	T	G	G	C	C	G	C	T	C	G	C	G	T	G	C	C	A	C	C	A	T	C	C	T	C	A	A	A	T	A	T	G	G	G	C	G	A
97-2406	A	G	T	C	G	G	T	G	A	A	C	C	T	G	G	C	C	G	C	T	C	G	C	G	T	G	C	C	A	C	C	A	T	C	C	T	C	A	A	A	T	A	T	G	G	G	C	G	A
16-0712	A	G	T	C	G	G	T	G	A	A	C	C	T	G	G	C	C	G	C	T	C	G	C	G	T	G	C	C	A	C	C	A	T	C	C	T	C	A	A	A	T	A	T	G	G	G	C	G	A
12-1601	A	G	T	C	G	G	T	G	A	A	C	C	T	G	G	C	C	G	C	T	C	G	C	G	T	G	C	C	A	C	C	A	T	C	C	T	C	A	A	A	T	A	T	G	G	G	C	G	A
12-0062	A	G	T	C	G	G	T	G	A	A	C	C	T	G	G	C	C	G	C	T	C	G	C	G	T	G	C	C	A	C	C	A	T	C	C	T	C	A	A	A	T	A	T	G	G	G	C	G	A
12-0241	A	G	T	C	G	G	T	G	A	A	C	C	T	G	G	C	C	G	C	T	C	G	C	G	T	G	C	C	A	C	C	A	T	C	C	T	C	A	A	A	T	A	T	G	G	G	C	G	A
12-0257	A	G	T	C	G	G	T	G	A	A	C	C	T	G	G	C	C	G	C	T	C	G	C	G	T	G	C	C	A	C	C	A	T	C	C	T	C	A	A	A	T	A	T	G	G	G	C	G	A
12-1278	A	G	T	C	G	G	T	G	A	A	C	C	T	G	G	C	C	G	C	T	C	G	C	G	T	G	C	C	A	C	C	A	T	C	C	T	C	A	A	A	T	A	T	G	G	G	C	G	A
12-0119	A	G	T	C	G	G	T	G	A	A	C	C	T	G	G	C	C	G	C	T	C	G	C	G	T	G	C	C	A	C	C	A	T	C	C	T	C	A	A	A	T	A	T	G	G	G	C	G	A
12-0217	A	G	T	C	G	G	T	G	A	A	C	C	T	G	G	C	C	G	C	T	C	G	C	G	T	G	C	C	A	C	C	A	T	C	C	T	C	A	A	A	T	A	T	G	G	G	C	G	A
1071228	A	G	T	C	G	G	T	G	A	A	C	C	T	G	G	C	C	G	C	T	C	G	C	G	T	G	C	C	A	C	C	A	T	C	C	T	C	A	A	A	T	A	T	G	G	G	C	G	A
12-0812	A	G	T	C	G	G	T	G	A	A	C	C	T	G	G	C	C	G	C	T	C	G	C	G	T	G	C	C	A	C	C	A	T	C	C	T	C	A	A	A	T	A	T	G	G	G	C	G	A
406486	A	G	T	C	G	G	T	G	A	A	C	C	T	G	G	C	C	G	C	T	C	G	C	G	T	G	C	C	A	C	C	A	T	C	C	T	C	A	A	A	T	A	T	G	G	G	C	G	A
12-0251	A	G	T	C	G	G	T	G	A	A	C	C	T	G	G	C	C	G	C	T	C	G	C	G	T	G	C	C	A	C	C	A	T	C	C	T	C	A	A	A	T	A	T	G	G	G	C	G	A
12-0221	A	G	T	C	G	G	T	G	A	A	C	C	T	G	G	C	C	G	C	T	C	G	C	G	T	G	C	C	A	C	C	A	T	C	C	T	C	A	A	A	T	A	T	G	G	G	C	G	A
1170207	A	G	T	C	G	G	T	G	A	A	C	C	T	G	G	C	C	G	C	T	C	G	C	G	T	G	C	C	A	C	C	A	T	C	C	T	C	A	A	A	T	A	T	G	G	G	C	G	A
699472	A	G	T	C	G	G	T	G	A	A	C	C	T	G	G	C	C	G	C	T	C	G	C	G	T	G	C	C	A	C	C	A	T	C	C	T	C	A	A	A	T	A	T	G	G	G	C	G	A
09-0605FM	A	G	T	C	G	G	T	G	A	A	C	C	T	G	G	C	C	G	C	T	C	G	C	G	T	G	C	C	A	C	C	A	T	C	C	T	C	A	A	A	T	A	T	G	G	G	C	G	A
13-1933FM	A	G	T	C	G	G	T	G	A	A	C	C	T	G	G	C	C	G	C	T	C	G	C	G	T	G	C	C	A	C	C	A	T	C	C	T	C	A	A	A	T	A	T	G	G	G	C	G	A
09-0335FM	A	G	T	C	G	G	T	G	A	A	C	C	T	G	G	C	C	G	C	T	C	G	C	G	T	G	C	C	A	C	C	A	T	C	C	T	C	A	A	A	T	A	T	G	G	G	C	G	A
09-0082FM	A	G	T	C	G	G	T	G	A	A	C	C	T	G	G	C	C	G	C	T	C	G	C	G	T	G	C	C	A	C	C	A	T	C	C	T	C	A	A	A	T	A	T	G	G	G	C	G	A
18-013763-16-4028FM	A	G	T	C	G	G	T	G	A	A	C	C	T	G	G	C	C	G	C	T	C	G	C	G	T	G	C	C	A	C	C	A	T	C	C	T	C	A	A	A	T	A	T	G	G	G	C	G	A
MQ	59	60	59	59	59	59	59	59	59	59	59	59	59	59	60	59	59	59	59	59	60	59	59	60	59	59	59	59	59	59	60	59	59	59	59	60	60	60	59	60	59	59	59	59	59	60	59	60	59
annotations	POSSIBLE DIOXYGENASE, None, BQ2027_MB0937C	ppe family protein ppe14, PPE14, BQ2027_MB0939C	PERIPLASMIC PHOSPHATE-BINDING LIPOPROTEIN PSTS3 (PBP-3) (PSTS3) (PHOS1), pstS3, BQ2027_MB0951	Mycobacterial persistence regulator MRPA (two component response transcriptional regulatory protein), mprA, BQ2027_MB1007	PROBABLE ADHESION COMPONENT TRANSPORT TRANSMEMBRANE PROTEIN ABC TRANSPORTER, None, BQ2027_MB1013	PROBABLE POLYPRENYL-DIPHOSPHATE SYNTHASE GRCC2 (POLYPRENYL PYROPHOSPHATE SYNTHETASE), grcC2, BQ2027_MB1016C	TWO COMPONENT SENSOR HISTIDINE KINASE TRCS, trcS, BQ2027_MB1061C	No annotated product	No annotated product	No annotated product	No annotated product	PROBABLE BETA-KETOACYL CoA THIOLASE FADA3, fadA3, BQ2027_MB1103C	PROBABLE CELLULASE CELA2B (ENDO-1,4-BETA-GLUCANASE) (ENDOGLUCANASE) (CARBOXYMETHYL CELLULASE), celA2b, BQ2027_MB1120	POSSIBLE ACYL-[ACYL-CARRIER PROTEIN] DESATURASE DESA2 (ACYL-[ACP] DESATURASE) (STEAROYL-ACP DESATURASE), desA2, BQ2027_MB1124	PROBABLE PHOH-LIKE PROTEIN PHOH2 (PHOSPHATE STARVATION-INDUCIBLE PROTEIN PSIH), phoH2, BQ2027_MB1125	conserved protein, None, BQ2027_MB1139C	CONSERVED HYPOTHETICAL PROTEIN, None, BQ2027_MB1151C	probable methylcitrate synthase prpc, prpc, BQ2027_MB1162	CONSERVED MEMBRANE PROTEIN, None, BQ2027_MB1163	No annotated product	CONSERVED HYPOTHETICAL PROTEIN, None, BQ2027_MB1204	unknown protein, None, BQ2027_MB1212C	CONSERVED HYPOTHETICAL PROTEIN, None, BQ2027_MB1222	No annotated product	POSSIBLE MAGNESIUM AND COBALT TRANSPORT TRANSMEMBRANE PROTEIN CORA, corA, BQ2027_MB1271C	No annotated product	None, pknH1, BQ2027_MB1297C	No annotated product	PROBABLE ATP SYNTHASE B CHAIN ATPF, atpF, BQ2027_MB1338	methylated-dna--protein-cysteine methyltransferase ogt (6-o-methylguanine-dna methyltransferase) (o-6-methylguanine-dna-alkyltransferase), ogt, BQ2027_MB1349C	PUTATIVE ADA REGULATORY PROTEIN ALKAa [FIRST PART] (Regulatory protein of adaptative response) : Methylated-DNA--protein-cysteine methyltransferase (O-6-methylguanine-DNA alkyltransferase), alkAa, BQ2027_MB1351C	No annotated product	iron-regulated transporter irta, irta, BQ2027_MB1383	POSSIBLE MOLYBDOPTERIN BIOSYNTHESIS PROTEIN MOEY, moeY, BQ2027_MB1390C	PROBABLE TRANSCRIPTIONAL REGULATORY PROTEIN, None, BQ2027_MB1393	No annotated product	GLYCOLIPID SULFOTRANSFERASE [FIRST PART], None, BQ2027_MB1407	PROBABLE S-ADENOSYLMETHIONINE SYNTHETASE METK (MAT) (AdoMet synthetase) (Methionine adenosyltransferase), metK, BQ2027_MB1427	PROBABLE FMU PROTEIN (SUN PROTEIN), fmu, BQ2027_MB1442	conserved protein, None, BQ2027_MB1456	No annotated product	No annotated product	PUTATIVE OXPP CYCLE PROTEIN OPCA, opcA, BQ2027_MB1481C	PROBABLE TRANSALDOLASE TAL, tal, BQ2027_MB1483C	PROBABLE CATION TRANSPORTER P-TYPE ATPASE D CTPD, ctpD, BQ2027_MB1504	No annotated product	probable fatty-acid-amp ligase fadd25 (fatty-acid-amp synthetase) (fatty-acid-amp synthase), fadD25, BQ2027_MB1548	Probable alcohol dehydrogenase adh, adh, BQ2027_MB1557	ppe family protein ppe21, PPE21, BQ2027_MB1575C
[truncated: 947 more columns]
