# Supplementary material for: Whole genome sequencing of Mycobacterium bovis directly from clinical tissue samples without culture
Source: Front Microbiol. 2023 May 18;14:1141651. doi: 10.3389/fmicb.2023.1141651 (PMC10232834; doi:10.3389/fmicb.2023.1141651)
Supplement: Supplementary Table 6 — SNP analysis of M. bovis genomes sequenced directly form tissue sample with other M. bovis genomes in Mbovis-07B group. [file Table_6.XLSX]

## Sheet: Sheet1
	NC_002945.4:169685	NC_002945.4:1932972	NC_002945.4:2724530	NC_002945.4:295519	NC_002945.4:3103354	NC_002945.4:3706322	NC_002945.4:4311425	NC_002945.4:488897	NC_002945.4:811737	NC_002945.4:2295674	NC_002945.4:2718557	NC_002945.4:280852	NC_002945.4:3053649	NC_002945.4:3098932	NC_002945.4:3482644	NC_002945.4:3492148	NC_002945.4:4013215	NC_002945.4:4077189	NC_002945.4:3340708	NC_002945.4:3841213	NC_002945.4:1074776	NC_002945.4:1117552	NC_002945.4:1557958	NC_002945.4:1939056	NC_002945.4:1960404	NC_002945.4:2221768	NC_002945.4:2314526	NC_002945.4:2465357	NC_002945.4:2802579	NC_002945.4:2837954	NC_002945.4:2908149	NC_002945.4:2970825	NC_002945.4:2976996	NC_002945.4:3400623	NC_002945.4:3885607	NC_002945.4:4228395	NC_002945.4:665964	NC_002945.4:743077	NC_002945.4:922548	NC_002945.4:2679722	NC_002945.4:3707146	NC_002945.4:1565543	NC_002945.4:2483754	NC_002945.4:4057825	NC_002945.4:73581	NC_002945.4:95238	NC_002945.4:980278	NC_002945.4:2693204	NC_002945.4:1477268
root	C	A	G	T	T	G	C	G	C	G	C	G	G	T	A	G	G	T	C	C	T	C	G	G	A	C	G	C	C	C	G	C	A	G	A	C	G	C	A	C	C	G	C	C	C	T	C	G	C
1996508	T	G	A	C	C	-	T	T	A	T	T	A	A	C	T	A	A	C	T	-	C	G	A	A	T	G	A	T	G	T	T	T	G	A	G	T	A	G	G	T	-	C	T	G	T	C	T	G	C
21-6508_tissue	-	-	A	C	-	A	T	T	A	T	T	A	A	C	T	A	A	C	T	-	C	G	A	A	T	G	A	T	G	T	T	T	G	A	G	T	A	G	G	T	C	G	C	C	C	T	C	A	G
16-0922	T	G	A	C	C	A	T	T	A	T	T	A	A	C	T	A	A	C	T	-	C	G	A	A	T	G	A	T	G	T	T	T	G	A	G	T	A	G	G	T	C	G	C	C	C	T	C	A	C
16-0923	T	G	A	C	C	A	T	T	A	T	T	A	A	C	T	A	A	C	T	-	C	G	A	A	T	G	A	T	G	T	T	T	G	A	G	T	A	G	G	T	C	G	C	C	C	T	C	A	C
2705657	T	G	A	C	C	A	T	T	A	T	T	A	A	C	T	A	A	C	T	-	C	G	A	A	T	G	A	T	G	T	T	T	G	A	G	T	A	G	G	C	C	G	C	C	C	T	C	G	C
1165216	T	G	A	C	C	A	T	T	A	T	T	A	A	C	T	A	A	C	T	-	C	G	A	A	T	G	A	T	G	T	T	T	G	A	G	T	A	G	G	C	C	G	C	C	C	T	C	G	C
97-2181	T	G	A	C	C	A	T	T	A	T	T	A	A	C	T	A	A	C	T	-	C	G	A	A	T	G	A	T	G	T	T	T	G	A	G	T	A	G	G	C	C	G	C	C	C	T	C	G	C
18-009343-9001975	T	G	A	C	C	A	T	T	A	T	T	A	A	C	T	A	A	C	T	-	C	G	A	A	T	G	A	T	G	T	T	T	G	A	G	T	A	G	G	C	C	G	C	C	C	T	C	G	C
17-3558	T	G	A	C	C	A	T	T	A	T	T	A	A	C	T	A	A	C	T	-	C	G	A	A	T	G	A	T	G	T	T	T	G	A	G	T	A	G	G	C	C	G	C	C	C	T	C	G	C
17-2684	T	G	A	C	C	A	T	T	A	T	T	A	A	C	T	A	A	C	T	-	C	G	A	A	T	G	A	T	G	T	T	T	G	A	G	T	A	G	G	C	C	G	C	C	C	T	C	G	C
17-2701	T	G	A	C	C	A	T	T	A	T	T	A	A	C	T	A	A	C	T	-	C	G	A	A	T	G	A	T	G	T	T	T	G	A	G	T	A	G	G	C	C	G	C	C	C	T	C	G	C
17-1955	T	G	A	C	C	A	T	T	A	T	T	A	A	C	T	A	A	C	T	-	C	G	A	A	T	G	A	T	G	T	T	T	G	A	G	T	A	G	G	C	C	G	C	C	C	T	C	G	C
17-3196	T	G	A	C	C	A	T	T	A	T	T	A	A	C	T	A	A	C	T	-	C	G	A	A	T	G	A	T	G	T	T	T	G	A	G	T	A	G	G	C	C	G	C	C	C	T	C	G	C
17-2683	T	G	A	C	C	A	T	T	A	T	T	A	A	C	T	A	A	C	T	-	C	G	A	A	T	G	A	T	G	T	T	T	G	A	G	T	A	G	G	C	C	G	C	C	C	T	C	G	C
17-3098	T	G	A	C	C	A	T	T	A	T	T	A	A	C	T	A	A	C	T	-	C	G	A	A	T	G	A	T	G	T	T	T	G	A	G	T	A	G	G	C	C	G	C	C	C	T	C	G	C
17-3207	T	G	A	C	C	A	T	T	A	T	T	A	A	C	T	A	A	C	T	-	C	G	A	A	T	G	A	T	G	T	T	T	G	A	G	T	A	G	G	C	C	G	C	C	C	T	C	G	C
17-3985	T	G	A	C	C	A	T	T	A	T	T	A	A	C	T	A	A	C	T	-	C	G	A	A	T	G	A	T	G	T	T	T	G	A	G	T	A	G	G	C	C	G	C	C	C	T	C	G	C
17-3009	T	G	A	C	C	A	T	T	A	T	T	A	A	C	T	A	A	C	T	-	C	G	A	A	T	G	A	T	G	T	T	T	G	A	G	T	A	G	G	C	C	G	C	C	C	T	C	G	C
17-2699	T	G	A	C	C	A	T	T	A	T	T	A	A	C	T	A	A	C	T	-	C	G	A	A	T	G	A	T	G	T	T	T	G	A	G	T	A	G	G	C	C	G	C	C	C	T	C	G	C
17-3014	T	G	A	C	C	A	T	T	A	T	T	A	A	C	T	A	A	C	T	-	C	G	A	A	T	G	A	T	G	T	T	T	G	A	G	T	A	G	G	C	C	G	C	C	C	T	C	G	C
17-2686	T	G	A	C	C	A	T	T	A	T	T	A	A	C	T	A	A	C	T	-	C	G	A	A	T	G	A	T	G	T	T	T	G	A	G	T	A	G	G	C	C	G	C	C	C	T	C	G	C
17-3013	T	G	A	C	C	A	T	T	A	T	T	A	A	C	T	A	A	C	T	-	C	G	A	A	T	G	A	T	G	T	T	T	G	A	G	T	A	G	G	C	C	G	C	C	C	T	C	G	C
17-3099	T	G	A	C	C	A	T	T	A	T	T	A	A	C	T	A	A	C	T	-	C	G	A	A	T	G	A	T	G	T	T	T	G	A	G	T	A	G	G	C	C	G	C	C	C	T	C	G	C
17-3202	T	G	A	C	C	A	T	T	A	T	T	A	A	C	T	A	A	C	T	-	C	G	A	A	T	G	A	T	G	T	T	T	G	A	G	T	A	G	G	C	C	G	C	C	C	T	C	G	C
17-2697	T	G	A	C	C	A	T	T	A	T	T	A	A	C	T	A	A	C	T	-	C	G	A	A	T	G	A	T	G	T	T	T	G	A	G	T	A	G	G	C	C	G	C	C	C	T	C	G	C
18-5285	T	G	A	C	C	A	T	T	A	T	T	A	A	C	T	A	A	C	T	-	C	G	A	A	T	G	A	T	G	T	T	T	G	A	G	T	A	G	G	C	C	G	C	C	C	T	C	G	C
17-3205	T	G	A	C	C	A	T	T	A	T	T	A	A	C	T	A	A	C	T	-	C	G	A	A	T	G	A	T	G	T	T	T	G	A	G	T	A	G	G	C	C	G	C	C	C	T	C	G	C
17-3206	T	G	A	C	C	A	T	T	A	T	T	A	A	C	T	A	A	C	T	-	C	G	A	A	T	G	A	T	G	T	T	T	G	A	G	T	A	G	G	C	C	G	C	C	C	T	C	G	C
17-3015	T	G	A	C	C	A	T	T	A	T	T	A	A	C	T	A	A	C	T	-	C	G	A	A	T	G	A	T	G	T	T	T	G	A	G	T	A	G	G	C	C	G	C	C	C	T	C	G	C
17-3208	T	G	A	C	C	A	T	T	A	T	T	A	A	C	T	A	A	C	T	-	C	G	A	A	T	G	A	T	G	T	T	T	G	A	G	T	A	G	G	C	C	G	C	C	C	T	C	G	C
17-3101	T	G	A	C	C	A	T	T	A	T	T	A	A	C	T	A	A	C	T	-	C	G	A	A	T	G	A	T	G	T	T	T	G	A	G	T	A	G	G	C	C	G	C	C	C	T	C	G	C
17-4120	T	G	A	C	C	A	T	T	A	T	T	A	A	C	T	A	A	C	T	-	C	G	A	A	T	G	A	T	G	T	T	T	G	A	G	T	A	G	G	C	C	G	C	C	C	T	C	G	C
17-3010	T	G	A	C	C	A	T	T	A	T	T	A	A	C	T	A	A	C	T	-	C	G	A	A	T	G	A	T	G	T	T	T	G	A	G	T	A	G	G	C	C	G	C	C	C	T	C	G	C
17-4119	T	G	A	C	C	A	T	T	A	T	T	A	A	C	T	A	A	C	T	-	C	G	A	A	T	G	A	T	G	T	T	T	G	A	G	T	A	G	G	C	C	G	C	C	C	T	C	G	C
17-3203	T	G	A	C	C	A	T	T	A	T	T	A	A	C	T	A	A	C	T	-	C	G	A	A	T	G	A	T	G	T	T	T	G	A	G	T	A	G	G	C	C	G	C	C	C	T	C	G	C
17-3095	T	G	A	C	C	A	T	T	A	T	T	A	A	C	T	A	A	C	T	-	C	G	A	A	T	G	A	T	G	T	T	T	G	A	G	T	A	G	G	C	C	G	C	C	C	T	C	G	C
17-1949	T	G	A	C	C	A	T	T	A	T	T	A	A	C	T	A	A	C	T	-	C	G	A	A	T	G	A	T	G	T	T	T	G	A	G	T	A	G	G	C	C	G	C	C	C	T	C	G	C
17-3100	T	G	A	C	C	A	T	T	A	T	T	A	A	C	T	A	A	C	T	-	C	G	A	A	T	G	A	T	G	T	T	T	G	A	G	T	A	G	G	C	C	G	C	C	C	T	C	G	C
17-3194	T	G	A	C	C	A	T	T	A	T	T	A	A	C	T	A	A	C	T	-	C	G	A	A	T	G	A	T	G	T	T	T	G	A	G	T	A	G	G	C	C	G	C	C	C	T	C	G	C
17-3209	T	G	A	C	C	A	T	T	A	T	T	A	A	C	T	A	A	C	T	-	C	G	A	A	T	G	A	T	G	T	T	T	G	A	G	T	A	G	G	C	C	G	C	C	C	T	C	G	C
17-1449	T	G	A	C	C	A	T	T	A	T	T	A	A	C	T	A	A	C	T	-	C	G	A	A	T	G	A	T	G	T	T	T	G	A	G	T	A	G	G	C	C	G	C	C	C	T	C	G	C
17-2695	T	G	A	C	C	A	T	T	A	T	T	A	A	C	T	A	A	C	T	-	C	G	A	A	T	G	A	T	G	T	T	T	G	A	G	T	A	G	G	C	C	G	C	C	C	T	C	G	C
2010631	T	G	A	C	C	A	T	T	A	T	T	A	A	C	T	A	A	C	C	C	T	C	G	G	A	C	G	C	C	C	G	C	A	G	A	C	G	C	A	C	C	G	C	C	C	T	C	G	C
91-4521	T	G	A	C	C	A	T	T	A	T	T	A	A	C	T	A	A	C	C	C	T	C	G	G	A	C	G	C	C	C	G	C	A	G	A	C	G	C	A	C	C	G	C	C	C	T	C	G	C
09-0307FM	T	G	A	C	C	A	T	T	A	T	T	A	A	C	T	A	A	C	C	C	T	C	G	G	A	C	G	C	C	C	G	C	A	G	A	C	G	C	A	C	C	G	C	C	C	T	C	G	C
243619	T	G	A	C	C	A	T	T	A	T	T	A	A	C	T	A	A	C	C	C	T	C	G	G	A	C	G	C	C	C	G	C	A	G	A	C	G	C	A	C	C	G	C	C	C	T	C	G	C
09-0418FM	T	G	A	C	C	A	T	T	A	T	T	A	A	C	T	A	A	C	C	C	T	C	G	G	A	C	G	C	C	C	G	C	A	G	A	C	G	C	A	C	C	G	C	C	C	T	C	G	C
97-1541	T	G	A	-	C	A	T	T	A	T	T	A	A	C	T	A	A	C	C	C	T	C	G	G	A	C	G	C	C	C	G	C	A	G	A	C	G	C	A	C	C	G	C	C	C	T	C	G	C
10-0388FM	T	G	A	C	C	A	T	T	A	T	T	A	A	C	T	A	A	C	C	C	T	C	G	G	A	C	G	C	C	C	G	C	A	G	A	C	G	C	A	C	C	G	C	C	C	T	C	G	C
09-0552FM	T	G	A	C	C	A	T	T	A	T	T	A	A	C	T	A	A	C	C	C	T	C	G	G	A	C	G	C	C	C	G	C	A	G	A	C	G	C	A	C	C	G	C	C	C	T	C	G	S
10-0871FM	T	G	A	C	C	A	T	T	A	T	T	A	A	C	T	A	A	C	C	C	T	C	G	G	A	C	G	C	C	C	G	C	A	G	A	C	G	C	A	C	C	G	C	C	C	T	C	G	C
96-2866	T	G	A	C	C	A	T	T	A	T	T	A	A	C	T	A	A	C	C	C	T	C	G	G	A	C	G	C	C	C	G	C	A	G	A	C	G	C	A	C	C	G	C	C	C	T	C	G	C
95-3029	T	G	A	C	C	A	T	T	A	T	T	A	A	C	T	A	A	C	C	C	T	C	G	G	A	C	G	C	C	C	G	C	A	G	A	C	G	C	A	C	C	G	C	C	C	T	C	G	C
5997	T	G	A	C	C	A	T	T	A	T	T	A	A	C	T	A	A	C	C	C	T	C	G	G	A	C	G	C	C	C	G	C	A	G	A	C	G	C	A	C	C	G	C	C	C	T	C	G	C
13-0926	T	G	A	C	C	A	T	T	A	T	T	A	A	C	T	A	A	C	C	C	T	C	G	G	A	C	G	C	C	C	G	C	A	G	A	C	G	C	A	C	C	G	C	C	C	T	C	G	C
20-7897	T	G	R	C	C	A	T	T	A	T	T	A	A	C	T	A	A	C	C	C	T	C	G	G	A	C	G	C	C	C	G	C	A	G	A	C	G	C	A	C	C	G	C	C	C	T	C	G	C
97-1851	T	G	A	C	C	A	T	T	A	T	T	A	A	C	T	A	A	C	C	C	T	C	G	G	A	C	G	C	C	C	G	C	A	G	A	C	G	C	A	C	C	G	C	C	C	T	C	G	C
512072	T	G	A	C	C	A	T	T	A	T	T	A	A	C	T	A	A	C	C	C	T	C	G	G	A	C	G	C	C	C	G	C	A	G	A	C	G	C	A	C	C	G	C	C	C	T	C	G	C
99-0753	T	G	A	C	C	A	T	T	A	T	T	A	A	C	T	A	A	C	C	C	T	C	G	G	A	C	G	C	C	C	G	C	A	G	A	C	G	C	A	C	C	G	C	C	C	T	C	G	C
2197574	T	G	A	C	C	A	T	T	A	T	T	A	A	C	T	A	A	C	C	C	T	C	G	G	A	C	G	C	C	C	G	C	A	G	A	C	G	C	A	C	C	G	C	C	C	T	C	G	C
1792520	T	G	A	C	C	A	T	T	A	T	T	A	A	C	T	A	A	C	C	C	T	C	G	G	A	C	G	C	C	C	G	C	A	G	A	C	G	C	A	C	C	G	C	C	C	T	C	G	C
2771005	T	G	A	C	C	A	T	T	A	T	T	A	A	C	T	A	A	C	C	C	T	C	G	G	A	C	G	C	C	C	G	C	A	G	A	C	G	C	A	C	C	G	C	C	C	T	C	G	C
11-0187	T	G	A	C	C	A	T	T	A	T	T	A	A	C	T	A	A	C	C	C	T	C	G	G	A	C	G	C	C	C	G	C	A	G	A	C	G	C	A	C	C	G	C	C	C	T	C	G	C
2575966	T	G	A	C	C	A	T	T	A	T	T	A	A	C	T	A	A	C	C	C	T	C	G	G	A	C	G	C	C	C	G	C	A	G	A	C	G	C	A	C	C	G	C	C	C	T	C	G	C
2771370	T	G	A	C	C	A	T	T	A	T	T	A	A	C	T	A	A	C	C	C	T	C	G	G	A	C	G	C	C	C	G	C	A	G	A	C	G	C	A	C	C	G	C	C	C	T	C	G	C
2195747	T	G	A	C	C	A	T	T	A	T	T	A	A	C	T	A	A	C	C	C	T	C	G	G	A	C	G	C	C	C	G	C	A	G	A	C	G	C	A	C	C	G	C	C	C	T	C	G	C
11-0787	T	G	A	C	C	A	T	T	A	T	T	A	A	C	T	A	A	C	C	C	T	C	G	G	A	C	G	C	C	C	G	C	A	G	A	C	G	C	A	C	C	G	C	C	C	T	C	G	C
11-0766	T	G	A	C	C	A	T	T	A	T	T	A	A	C	T	A	A	C	C	C	T	C	G	G	A	C	G	C	C	C	G	C	A	G	A	C	G	C	A	C	C	G	C	C	C	T	C	G	C
11-0719	T	G	A	C	C	A	T	T	A	T	T	A	A	C	T	A	A	C	C	C	T	C	G	G	A	C	G	C	C	C	G	C	A	G	A	C	G	C	A	C	C	G	C	C	C	T	C	G	C
11-1673	T	G	A	C	C	A	T	T	A	T	T	A	A	C	T	A	A	C	C	C	T	C	G	G	A	C	G	C	C	C	G	C	A	G	A	C	G	C	A	C	C	G	C	C	C	T	C	G	C
1145310	T	G	A	C	C	A	T	T	A	T	T	A	A	C	T	A	A	C	C	C	T	C	G	G	A	C	G	C	C	C	G	C	A	G	A	C	G	C	A	C	C	G	C	C	C	T	C	G	C
18-1008	T	G	A	C	C	A	T	T	A	T	T	A	A	C	T	A	A	C	C	C	T	C	G	G	A	C	G	C	C	C	G	C	A	G	A	C	G	C	A	C	C	G	C	C	C	T	C	G	C
96-2422	T	G	A	C	C	A	T	T	A	T	T	A	A	C	T	A	A	C	C	C	T	C	G	G	A	C	G	C	C	C	G	C	A	G	A	C	G	C	A	C	C	G	C	C	C	T	C	G	C
609286	T	G	A	C	C	A	T	T	A	T	T	A	A	C	T	A	A	C	C	C	T	C	G	G	A	C	G	C	C	C	G	C	A	G	A	C	G	C	A	C	C	G	C	C	C	T	C	G	C
347468	T	G	A	C	C	A	T	T	A	T	T	A	A	C	T	A	A	C	C	C	T	C	G	G	A	C	G	C	C	C	G	C	A	G	A	C	G	C	A	C	C	G	C	C	C	T	C	G	S
2293329	T	G	A	C	C	A	T	T	A	T	T	A	A	C	T	A	A	C	C	C	T	C	G	G	A	C	G	C	C	C	G	C	A	G	A	C	G	C	A	C	C	G	C	C	C	T	C	G	C
97-3476	T	G	A	C	C	A	T	T	A	T	T	A	A	C	T	A	A	C	C	C	T	C	G	G	A	C	G	C	C	C	G	C	A	G	A	C	G	C	A	C	C	G	C	C	C	T	C	G	C
2557642	T	G	A	C	C	A	T	T	A	T	T	A	A	C	T	A	A	C	C	C	T	C	G	G	A	C	G	C	C	C	G	C	A	G	A	C	G	C	A	C	C	G	C	C	C	T	C	G	C
18-9465	T	G	A	C	C	A	T	T	A	T	T	A	A	C	T	A	A	C	C	C	T	C	G	G	A	C	G	C	C	C	G	C	A	G	A	C	G	C	A	C	C	G	C	C	C	T	C	G	C
92-3342	T	G	A	C	C	A	T	T	A	T	T	A	A	C	T	A	A	C	C	C	T	C	G	G	A	C	G	C	C	C	G	C	A	G	A	C	G	C	A	C	C	G	C	C	C	T	C	G	C
99-4149	T	G	A	C	C	A	T	T	A	T	T	A	A	C	T	A	A	C	C	C	T	C	G	G	A	C	G	C	C	C	G	C	A	G	A	C	G	C	A	C	C	G	C	C	C	T	C	G	C
1571183	T	G	A	C	C	A	T	T	A	T	T	A	A	C	T	A	A	C	C	C	T	C	G	G	A	C	G	C	C	C	G	C	A	G	A	C	G	C	A	C	C	G	C	C	C	T	C	G	C
96-3037	T	G	A	C	C	A	T	T	A	T	T	A	A	C	T	A	A	C	C	C	T	C	G	G	A	C	G	C	C	C	G	C	A	G	A	C	G	C	A	C	C	G	C	C	C	T	C	G	C
97-2300	T	G	A	C	C	A	T	T	A	T	T	A	A	C	T	A	A	C	C	C	T	C	G	G	A	C	G	C	C	C	G	C	A	G	A	C	G	C	A	C	C	G	C	C	C	T	C	G	C
101265	T	G	A	C	C	A	T	T	A	T	T	A	A	C	T	A	A	C	C	C	T	C	G	G	A	C	G	C	C	C	G	C	A	G	A	C	G	C	A	C	C	G	C	C	C	T	C	G	C
1460273	T	G	A	C	C	A	T	T	A	T	T	A	A	C	T	A	A	C	C	C	T	C	G	G	A	C	G	C	C	C	G	C	A	G	A	C	G	C	A	C	C	G	C	C	C	T	C	G	C
1558857	T	G	A	C	C	A	T	T	A	T	T	A	A	C	T	A	A	C	C	C	T	C	G	G	A	C	G	C	C	C	G	C	A	G	A	C	G	C	A	C	C	G	C	C	C	T	C	G	C
95-1734	T	G	A	C	C	A	T	T	A	T	T	A	A	C	T	A	A	C	C	C	T	C	G	G	A	C	G	C	C	C	G	C	A	G	A	C	G	C	A	C	C	G	C	C	C	T	C	G	C
99-0272	T	G	A	C	C	A	T	T	A	T	T	A	A	C	T	A	A	C	-	C	T	C	G	G	A	C	G	C	C	C	G	C	A	G	A	C	G	C	A	C	C	G	C	C	C	T	C	G	C
996565	T	G	A	C	C	A	T	T	A	T	T	A	A	C	T	A	A	C	C	C	T	C	G	G	A	C	G	C	C	C	G	C	A	G	A	C	G	C	A	C	C	G	C	C	C	T	C	G	C
95-2914	T	G	A	C	C	A	T	T	A	T	T	A	A	C	T	A	A	C	C	C	T	C	G	G	A	C	G	C	C	C	G	C	A	G	A	C	G	C	A	C	C	G	C	C	C	T	C	G	C
95-2911	T	G	A	C	C	A	T	T	A	T	T	A	A	C	T	A	A	C	C	C	T	C	G	G	A	C	G	C	C	C	G	C	A	G	A	C	G	C	A	C	C	G	C	C	C	T	C	G	C
1430838	T	G	A	C	C	A	T	T	A	T	T	A	A	C	T	A	A	C	C	C	T	C	G	G	A	C	G	C	C	C	G	C	A	G	A	C	G	C	A	C	C	G	C	C	C	T	C	G	C
07-11952	T	G	A	C	C	A	T	T	A	T	T	A	A	C	T	A	A	C	C	C	T	C	G	G	A	C	G	C	C	C	G	C	A	G	A	C	G	C	A	C	C	G	C	C	C	T	C	G	C
07-1437	T	G	A	C	C	A	T	T	A	T	T	A	A	C	T	A	A	C	C	C	T	C	G	G	A	C	G	C	C	C	G	C	A	G	A	C	G	C	A	C	C	G	C	C	C	T	C	G	C
2206248	T	G	A	C	C	A	T	T	A	T	T	A	A	C	T	A	A	C	C	C	T	C	G	G	A	C	G	C	C	C	G	C	A	G	A	C	G	C	A	C	C	G	C	C	C	T	C	G	C
602499	T	G	A	C	C	A	T	T	A	T	T	A	A	C	T	A	A	C	C	C	T	C	G	G	A	C	G	C	C	C	G	C	A	G	A	C	G	C	A	C	C	G	C	C	C	T	C	G	C
04-1688	T	G	A	C	C	A	T	T	A	T	T	A	A	C	T	A	A	C	C	C	T	C	G	G	A	C	G	C	C	C	G	C	A	G	A	C	G	C	A	C	C	G	C	C	C	T	C	G	C
18-009343-5003128	T	G	A	C	C	A	T	T	A	T	T	A	A	C	T	A	A	C	C	C	T	C	G	G	A	C	G	C	C	C	G	C	A	G	A	C	G	C	A	C	C	G	C	C	C	T	C	G	C
1440700	T	G	A	C	C	A	T	T	A	T	T	A	A	C	T	A	A	C	C	C	T	C	G	G	A	C	G	C	C	C	G	C	A	G	A	C	G	C	A	C	C	G	C	C	C	T	C	G	C
07-1682	T	G	A	C	C	A	T	T	A	T	T	A	A	C	T	A	A	C	C	C	T	C	G	G	A	C	G	C	C	C	G	C	A	G	A	C	G	C	A	C	C	G	C	C	C	T	C	G	C
1957518	T	G	A	C	C	A	T	T	A	T	T	A	A	C	T	A	A	C	C	T	T	C	G	G	A	C	G	C	C	C	G	C	A	G	A	C	G	C	A	C	C	G	C	C	C	T	C	G	C
09-0213FM	T	G	A	C	C	A	T	T	A	T	T	A	A	C	T	A	A	C	C	C	T	C	G	G	A	C	G	C	C	C	G	C	A	G	A	C	G	C	A	C	C	G	C	C	C	T	C	G	C
09-0278FM	T	G	A	C	C	A	T	T	A	T	T	A	A	C	T	A	A	C	C	C	T	C	G	G	A	C	G	C	C	C	G	C	A	G	A	C	G	C	A	C	C	G	C	C	C	T	C	G	C
18-012056-161844	T	G	A	C	C	A	T	T	A	T	T	A	A	C	T	A	A	C	C	C	T	C	G	G	A	C	G	C	C	C	G	C	A	G	A	C	G	C	A	C	C	G	C	C	C	T	C	G	C
18-013763-16-3710FM	T	G	A	C	C	A	T	T	A	T	T	A	A	C	T	A	A	C	C	C	T	C	G	G	A	C	G	C	C	C	G	C	A	G	A	C	G	C	A	C	C	G	C	C	C	T	C	G	S
09-0305FM	T	G	A	C	C	A	T	T	A	T	T	A	A	C	T	A	A	C	C	C	T	C	G	G	A	C	G	C	C	C	G	C	A	G	A	C	G	C	A	C	C	G	C	C	C	T	C	G	C
10-0296FM	T	G	A	C	C	A	T	T	A	T	T	A	A	C	T	A	A	C	C	C	T	C	G	G	A	C	G	C	C	C	G	C	A	G	A	C	G	C	A	C	C	G	C	C	C	T	C	G	C
92-5113	T	G	A	C	C	A	T	T	A	T	T	A	A	C	T	A	A	C	C	C	T	C	G	G	A	C	G	C	C	C	G	C	A	G	A	C	G	C	A	C	C	G	C	C	C	T	C	G	C
2322153	T	G	A	C	C	A	T	T	A	T	T	A	A	C	T	A	A	C	C	C	T	C	G	G	A	C	G	C	C	C	G	C	A	G	A	C	G	C	A	C	C	G	C	C	C	T	C	G	C
313015	T	G	A	C	C	A	T	T	A	T	T	A	A	C	T	A	A	C	C	C	T	C	G	G	A	C	G	C	C	C	G	C	A	G	A	C	G	C	A	C	C	G	C	C	C	T	C	G	C
97-2171	T	G	A	C	C	A	T	T	A	T	T	A	A	C	T	A	A	C	C	C	T	C	G	G	A	C	G	C	C	C	G	C	A	G	A	C	G	C	A	C	C	G	C	C	C	T	C	G	C
97-2410	T	G	A	C	C	A	T	T	A	T	T	A	A	C	T	A	A	C	C	C	T	C	G	G	A	C	G	C	C	C	G	C	A	G	A	C	G	C	A	C	C	G	C	C	C	T	C	G	C
95-2898	T	G	A	C	C	A	T	T	A	T	T	A	A	C	T	A	A	C	C	C	T	C	G	G	A	C	G	C	C	C	G	C	A	G	A	C	G	C	A	C	C	G	C	C	C	T	C	G	C
97-2128	T	G	A	C	C	A	T	T	A	T	T	A	A	C	T	A	A	C	C	C	T	C	G	G	A	C	G	C	C	C	G	C	A	G	A	C	G	C	A	C	C	G	C	C	C	T	C	G	C
96761	T	G	A	C	C	A	T	T	A	T	T	A	A	C	T	A	A	C	C	C	T	C	G	G	A	C	G	C	C	C	G	C	A	G	A	C	G	C	A	C	G	G	C	C	C	T	C	-	C
96395	T	G	A	C	C	A	T	T	A	T	T	A	A	C	T	A	A	C	C	C	T	C	G	G	A	C	G	C	C	C	G	C	A	G	A	C	G	C	A	C	G	G	C	C	C	T	C	-	C
1211481	T	G	A	C	C	A	T	T	A	T	T	A	A	C	T	A	A	C	C	C	T	C	G	G	A	C	G	C	C	C	G	C	A	G	A	C	G	C	A	C	G	G	C	C	C	T	C	-	C
MQ	59	59	59	59	59	59	60	59	60	59	59	59	59	59	59	59	59	59	59	60	60	60	60	60	60	60	60	60	60	59	60	60	59	60	60	59	60	59	59	60	60	60	60	60	59	60	60	60	59
annotations	No annotated product	PROBABLE 3-HYDROXYBUTYRYL-COA DEHYDROGENASE FADB3a [FIRST PART] (BETA-HYDROXYBUTYRYL-COA DEHYDROGENASE) (BHBD), fadB3a, BQ2027_MB1742	PROBABLE RESUSCITATION-PROMOTING FACTOR RPFE, rpfE, BQ2027_MB2477C	No annotated product	POSSIBLE DNA-DAMAGE-INDUCIBLE PROTEIN F DINF, dinF, BQ2027_MB2861C	PPE FAMILY PROTEIN [FIRST PART], PPE55a, BQ2027_MB3380C	esx conserved component eccd2. esx-2 type vii secretion system protein. probable transmembrane protein., eccd2, BQ2027_MB3917C	No annotated product	No annotated product	conserved hypothetical protein, None, BQ2027_MB2075C	PROBABLE CONSERVED INTEGRAL MEMBRANE PROTEIN, None, BQ2027_MB2473C	No annotated product	No annotated product	PROBABLE ENOYL-COA HYDRATASE ECHA16 (ENOYL HYDRASE) (UNSATURATED ACYL-COA HYDRATASE) (CROTONASE), echA16, BQ2027_MB2855	PROBABLE NADH DEHYDROGENASE I (CHAIN L) NUOL (NADH-UBIQUINONE OXIDOREDUCTASE CHAIN L), nuoL, BQ2027_MB3180	POSSIBLE DIOXYGENASE, None, BQ2027_MB3186C	POSSIBLE CONSERVED MEMBRANE PROTEIN, None, BQ2027_MB3656	POSSIBLE CONSERVED MEMBRANE PROTEIN, None, BQ2027_MB3718	ppe family protein ppe47, PPE47, BQ2027_MB3047C	CONSERVED HYPOTHETICAL PROTEIN, None, BQ2027_MB3500C	PROBABLE INTEGRAL MEMBRANE PROTEIN, None, BQ2027_MB0986	CONSERVED HYPOTHETICAL PROTEIN, None, BQ2027_MB1027C	PROBABLE CARBAMOYL-PHOSPHATE SYNTHASE SMALL CHAIN CARA (Carbamoyl-phosphate synthetase glutamine chain), carA, BQ2027_MB1418	POSSIBLE CARBOXYLASE, None, BQ2027_MB1751	PROBABLE TRANSMEMBRANE SERINE/THREONINE-PROTEIN KINASE E PKNE (PROTEIN KINASE E) (STPK E), pknE, BQ2027_MB1772	unknown protein, None, BQ2027_MB2018	CLASS A BETA-LACTAMASE BLAC, blaC, BQ2027_MB2094C	No annotated product	CONSERVED HYPOTHETICAL PROTEIN, None, BQ2027_MB2544C	PROBABLE CONSERVED LIPOPROTEIN LPPA, lppA, BQ2027_MB2572	ppe family protein ppe42, PPE42, BQ2027_MB2640	TRK SYSTEM POTASSIUM UPTAKE PROTEIN CEOB, ceoB, BQ2027_MB2710	inositol-1-monophosphatase suhb, suhB, BQ2027_MB2720C	POSSIBLE HYDROLASE, None, BQ2027_MB3104	PROBABLE ACETOHYDROXYACID SYNTHASE ILVX (ACETOLACTATE SYNTHASE), ilvX, BQ2027_MB3539C	CONSERVED HYPOTHETICAL PROTEIN, None, BQ2027_MB3852	No annotated product	conserved protein, None, BQ2027_MB0666C	possible transposase (fragment), None, BQ2027_MB0852	conserved protein, None, BQ2027_MB2432C	PPE FAMILY PROTEIN [FIRST PART], PPE55a, BQ2027_MB3380C	PROBABLE GUANYLATE KINASE GMK, gmk, BQ2027_MB1424	conserved protein, None, BQ2027_MB2250	POSSIBLE MEMBRANE PROTEIN, None, BQ2027_MB3699	PROBABLE ISOCITRATE DEHYDROGENASE [NADP] ICD2 (OXALOSUCCINATE DECARBOXYLASE) (IDH) (NADP+-SPECIFIC ICDH) (IDP), icd2, BQ2027_MB0067C	No annotated product	POSSIBLE RRNA METHYLTRANSFERASE (RRNA METHYLASE), None, BQ2027_MB0905	HYPOTHETICAL PROTEIN, None, BQ2027_MB2446	ribosomal RNA 23S, rrl, BQ2027_RRL
[truncated: 810 more columns]
