# Supplementary material for: Whole genome sequencing of Mycobacterium bovis directly from clinical tissue samples without culture
Source: Front Microbiol. 2023 May 18;14:1141651. doi: 10.3389/fmicb.2023.1141651 (PMC10232834; doi:10.3389/fmicb.2023.1141651)
Supplement: Supplementary Table 7 — SNP analysis of M. bovis genomes sequenced directly form tissue sample with other M. bovis genomes in Mbovis-16C group. [file Table_7.XLSX]

## Sheet: Sheet1
	NC_002945.4:1139489	NC_002945.4:160535	NC_002945.4:2412437	NC_002945.4:250516	NC_002945.4:3154140	NC_002945.4:2057553	NC_002945.4:2215255	NC_002945.4:2532958	NC_002945.4:2984156	NC_002945.4:3036490	NC_002945.4:33788	NC_002945.4:3439578	NC_002945.4:519412	NC_002945.4:701329	NC_002945.4:712319	NC_002945.4:940063	NC_002945.4:93982	NC_002945.4:1011862	NC_002945.4:1127504	NC_002945.4:1188067	NC_002945.4:1221458	NC_002945.4:1411284	NC_002945.4:1703679	NC_002945.4:1839400	NC_002945.4:1874084	NC_002945.4:1953580	NC_002945.4:2034580	NC_002945.4:2039099	NC_002945.4:2160005	NC_002945.4:2368306	NC_002945.4:2509743	NC_002945.4:2727372	NC_002945.4:2746531	NC_002945.4:2782840	NC_002945.4:2853826	NC_002945.4:2859600	NC_002945.4:2873220	NC_002945.4:2997782	NC_002945.4:3037079	NC_002945.4:3068818	NC_002945.4:3068820	NC_002945.4:308226	NC_002945.4:3133008	NC_002945.4:3426614	NC_002945.4:3536980	NC_002945.4:3664019	NC_002945.4:3689856	NC_002945.4:3730609	NC_002945.4:3850816
root	T	T	G	A	T	G	G	G	T	C	A	G	T	G	T	C	A	A	G	A	C	G	T	A	C	C	G	T	C	G	G	T	T	G	C	G	T	T	T	A	C	G	C	G	A	G	G	C	C
2688156	C	C	A	T	C	A	A	A	G	G	G	A	C	C	C	T	G	G	T	G	T	A	C	G	T	T	A	C	T	C	A	C	G	C	T	A	C	C	C	G	T	C	G	A	G	A	A	A	G
97-1544	C	C	A	G	C	A	A	A	G	G	G	A	C	C	C	T	G	A	G	A	C	G	T	A	C	C	G	T	C	G	G	T	T	G	C	G	T	T	T	A	C	G	C	G	A	G	G	C	C
21-4307_tissue	-	-	-	G	-	A	A	A	G	G	G	A	C	C	C	T	G	A	G	A	C	G	T	A	C	C	G	T	C	G	G	T	T	G	C	G	T	T	T	A	C	G	C	G	A	G	G	C	C
09-0413FM	C	C	A	G	C	A	A	A	G	G	G	A	C	C	C	T	G	A	G	A	C	G	T	A	C	C	G	T	C	G	G	T	T	G	C	G	T	T	T	A	C	G	C	G	A	G	G	C	C
06-0165	C	C	A	G	C	A	A	A	G	G	G	A	C	C	C	T	A	A	G	A	C	G	T	A	C	C	G	T	C	G	G	T	T	G	C	G	T	T	T	A	C	G	C	G	A	G	G	C	C
237561	C	C	A	G	C	A	A	A	G	G	G	A	C	C	C	T	A	A	G	A	C	G	T	A	C	C	G	T	C	G	G	T	T	G	C	G	T	T	T	A	C	G	C	G	A	G	G	C	C
236831	C	C	A	G	C	A	A	A	G	G	G	A	C	C	C	T	A	A	G	A	C	G	T	A	C	C	G	T	C	G	G	T	T	G	C	G	T	T	T	A	C	G	C	G	A	G	G	C	C
2346624	C	C	A	G	C	A	A	A	G	G	G	A	C	C	C	T	A	A	G	A	C	G	T	A	C	C	G	T	C	G	G	T	T	G	C	G	T	T	T	A	C	G	C	G	A	G	G	C	C
MQ	60	60	60	60	60	60	60	60	60	60	60	60	60	60	60	60	60	60	60	60	60	60	60	60	60	60	60	60	60	60	60	60	60	60	60	59	60	60	60	60	60	60	60	60	60	60	59	60	60
annotations	PROBABLE TRANSCRIPTION-REPAIR COUPLING FACTOR MFD (TRCF), mfd, BQ2027_MB1048	No annotated product	PROBABLE CONSERVED PROLINE RICH MEMBRANE PROTEIN, None, BQ2027_MB2188C	No annotated product	No annotated product	No annotated product	probable 23s rrna methyltransferase erm(37), erm(37), BQ2027_MB2010	Possible glycerolphosphodiesterase, None, BQ2027_MB2300C	RNA POLYMERASE SIGMA FACTOR SIGB, sigB, BQ2027_MB2729	No annotated product	No annotated product	PROBABLE MOLYBDENUM COFACTOR BIOSYNTHESIS PROTEIN A MOAA1, moaA1, BQ2027_MB3136	No annotated product	No annotated product	possible toxin vapc29. contains pin domain., vapc29, BQ2027_MB0634	PROBABLE CONSERVED INTEGRAL MEMBRANE PROTEIN, None, BQ2027_MB0865	No annotated product	conserved protein, None, BQ2027_MB0931	No annotated product	CONSERVED HYPOTHETICAL PROTEIN, None, BQ2027_MB1094	Probable pantothenate kinase coaA (Pantothenic acid kinase), coaA, BQ2027_MB1122C	ADENYLYL CYCLASE (ATP PYROPHOSPHATE-LYASE) (ADENYLATE CYCLASE), None, BQ2027_MB1295	PROBABLE CONSERVED TRANSMEMBRANE TRANSPORT PROTEIN MMPL12, mmpL12, BQ2027_MB1549C	lysyl-trna synthetase 2 lysx, lysX, BQ2027_MB1667C	Probable polyketide synthase pks8, pks8, BQ2027_MB1690	Probable nitrate reductase NarX, narX, BQ2027_MB1765C	ppe family protein ppe28, PPE28, BQ2027_MB1828	ppe family protein ppe30, PPE30, BQ2027_MB1830	ppe family protein ppe34, PPE34, BQ2027_MB1951C	5-methyltetrahydrofolate--homocystein methyltransferase meth (methionine synthase, vitamin-b12 dependent isozyme) (ms), metH, BQ2027_MB2148C	POSSIBLE FLAVOPROTEIN, None, BQ2027_MB2275	PROBABLE OXIDOREDUCTASE (ALPHA SUBUNIT), None, BQ2027_MB2482C	PROBABLE ALPHA-GLUCOSIDASE AGLA (MALTASE) (GLUCOINVERTASE) (GLUCOSIDOSUCRASE) (MALTASE-GLUCOAMYLASE) (LYSOSOMAL ALPHA-GLUCOSIDASE) (ACID MALTASE), aglA, BQ2027_MB2498	probable branched-chain keto acid dehydrogenase e1 component, alpha subunit bkda, bkda, BQ2027_MB2525C	CONSERVED HYPOTHETICAL PROTEIN, None, BQ2027_MB2591	LONG CONSERVED HYPOTHETICAL PROTEIN [FIRST PART], None, BQ2027_MB2595	CONSERVED HYPOTHETICAL PROTEIN [SECOND PART], None, BQ2027_MB2608	PROBABLE ACYL-CoA DEHYDROGENASE FADE20, fadE20, BQ2027_MB2743C	PROBABLE SHORT-CHAIN TYPE DEHYDROGENASE/REDUCTASE, None, BQ2027_MB2788C	PROBABLE MEMBRANE PROTEIN, None, BQ2027_MB2822	PROBABLE MEMBRANE PROTEIN, None, BQ2027_MB2822	No annotated product	PROBABLE GLUTAMINE SYNTHETASE GLNA4 (GLUTAMINE SYNTHASE) (GS-II), glnA4, BQ2027_MB2885C	CONSERVED HYPOTHETICAL PROTEIN, None, BQ2027_MB3123	POSSIBLE ATP-DEPENDENT DNA HELICASE, None, BQ2027_MB3227C	PROBABLE SUCCINATE DEHYDROGENASE (FLAVOPROTEIN SUBUNIT) SDHA (SUCCINIC DEHYDROGENASE) (FUMARATE REDUCTASE) (FUMARATE DEHYDROGENASE) (FUMARIC HYDROGENASE), sdhA, BQ2027_MB3347	PROBABLE HOMOSERINE O-ACETYLTRANSFERASE META (HOMOSERINE O-TRANS-ACETYLASE) (HOMOSERINE TRANSACETYLASE) (HTA), metA, BQ2027_MB3373	CONSERVED HYPOTHETICAL PROTEIN, None, BQ2027_MB3395	PROBABLE INTEGRAL MEMBRANE PROTEIN, None, BQ2027_MB3511C
[truncated: 114 more columns]
