# Supplementary material for: Whole genome sequencing of Mycobacterium bovis directly from clinical tissue samples without culture
Source: Front Microbiol. 2023 May 18;14:1141651. doi: 10.3389/fmicb.2023.1141651 (PMC10232834; doi:10.3389/fmicb.2023.1141651)
Supplement: Supplementary Table 8 — SNP analysis of M. bovis genomes sequenced directly form tissue sample with other M. bovis genomes in Mbovis-17B1 group. [file Table_8.XLSX]

## Sheet: Sheet1
	NC_002945.4:1053067	NC_002945.4:1117711	NC_002945.4:1141124	NC_002945.4:1260102	NC_002945.4:1285158	NC_002945.4:1295549	NC_002945.4:1459711	NC_002945.4:1529003	NC_002945.4:1582413	NC_002945.4:1610248	NC_002945.4:1610763	NC_002945.4:1653866	NC_002945.4:165799	NC_002945.4:166696	NC_002945.4:1677471	NC_002945.4:1799423	NC_002945.4:180444	NC_002945.4:1878223	NC_002945.4:1880869	NC_002945.4:1932972	NC_002945.4:2046882	NC_002945.4:2050664	NC_002945.4:2089475	NC_002945.4:2099043	NC_002945.4:2215255	NC_002945.4:2246992	NC_002945.4:2249617	NC_002945.4:2256653	NC_002945.4:2361398	NC_002945.4:2375846	NC_002945.4:2376007	NC_002945.4:2426072	NC_002945.4:2458252	NC_002945.4:246207	NC_002945.4:2502720	NC_002945.4:2524942	NC_002945.4:2670953	NC_002945.4:2838052	NC_002945.4:290327	NC_002945.4:2947196	NC_002945.4:2964988	NC_002945.4:2997146	NC_002945.4:2997152	NC_002945.4:2998141	NC_002945.4:3211854	NC_002945.4:3230333	NC_002945.4:324581	NC_002945.4:3267690	NC_002945.4:3282696
root	T	G	C	A	C	C	A	G	G	C	T	C	G	A	C	T	T	G	C	A	C	C	C	T	G	C	A	C	T	G	A	G	C	C	G	G	C	T	C	G	G	T	C	C	T	G	G	A	G
13-1927FM	K	R	Y	R	Y	Y	R	K	S	S	K	M	A	G	S	Y	Y	R	Y	G	Y	Y	Y	C	R	S	R	M	Y	R	R	R	Y	Y	R	A	Y	Y	S	R	S	Y	S	Y	Y	R	R	R	R
13-7528	G	A	T	G	T	T	G	T	C	G	G	A	-	-	G	C	C	A	T	G	T	T	T	C	A	G	G	A	C	A	G	A	T	T	A	A	T	C	G	A	C	C	G	T	C	A	A	G	A
97-2293	G	A	T	G	T	T	G	T	C	G	G	A	A	G	G	C	C	A	T	G	T	T	T	C	A	G	G	A	C	A	G	A	T	T	A	A	T	C	G	A	C	C	G	T	C	A	A	G	A
18-012056-231843	G	A	T	G	T	T	G	T	C	G	G	A	A	G	G	C	C	A	T	G	T	T	T	C	A	G	G	A	C	A	G	A	T	T	A	A	T	C	G	A	C	C	G	T	C	A	A	G	A
97-1529	G	A	T	G	T	T	G	T	C	G	G	A	A	G	G	C	C	A	T	G	T	T	T	C	A	G	G	A	C	A	G	A	T	T	A	A	T	C	G	A	C	C	G	T	C	A	A	G	A
09-0531FM	G	A	T	G	T	T	G	T	C	G	G	A	A	G	G	C	C	A	T	G	T	T	T	C	A	G	G	A	C	A	G	A	T	T	A	A	T	C	G	A	C	C	G	T	C	A	A	G	A
18-012056-258088	G	A	T	G	T	T	G	T	C	G	G	A	A	G	G	C	C	A	T	G	T	T	T	C	A	G	G	A	C	A	G	A	T	T	A	A	T	C	G	A	C	C	G	T	C	A	A	G	A
16-8921	G	A	T	G	T	T	G	T	C	G	G	A	A	G	G	C	C	A	T	G	T	T	T	C	A	G	G	A	C	A	G	A	T	T	A	A	T	C	G	A	C	C	G	T	C	A	A	G	A
17-10364	G	A	T	G	T	T	G	T	C	G	G	A	A	G	G	C	C	A	T	G	T	T	T	C	A	G	G	A	C	A	G	A	T	T	A	A	T	C	G	A	C	C	G	T	C	A	A	G	A
15-4494	G	A	T	G	T	T	G	T	C	G	G	A	A	G	G	C	C	A	T	G	T	T	T	C	A	G	G	A	C	A	G	A	T	T	A	A	T	C	G	A	C	C	G	T	C	A	A	G	A
18-4851	G	A	T	G	T	T	G	T	C	G	G	A	A	G	G	C	C	A	T	G	T	T	T	C	A	G	G	A	C	A	G	A	T	T	A	A	T	C	G	A	C	C	G	T	C	A	A	G	A
09-0300FM	G	A	T	G	T	T	G	T	C	G	G	A	A	G	G	C	C	A	T	G	T	T	T	C	A	G	G	A	C	A	G	A	T	T	A	A	T	C	G	A	C	C	G	T	C	A	A	G	A
97-2423	G	A	T	G	T	T	G	T	C	G	G	A	A	G	G	C	C	A	T	G	T	T	T	C	A	G	G	A	C	A	G	A	T	T	A	A	T	C	G	A	C	C	G	T	C	A	A	G	A
95-2382	G	A	T	G	T	T	G	T	C	G	G	A	A	G	G	C	C	A	T	G	T	T	T	C	A	G	G	A	C	A	G	A	T	T	A	A	T	C	G	A	C	C	G	T	C	A	A	G	A
174678	G	A	T	G	T	T	G	T	C	G	G	A	A	G	G	C	C	A	T	G	T	T	T	C	A	G	G	A	C	A	G	A	T	T	A	A	T	C	G	A	C	C	G	T	C	A	A	G	A
16-003048-384	G	A	T	G	T	T	G	T	C	G	G	A	A	G	G	C	C	A	T	G	T	T	T	C	A	G	G	A	C	A	G	A	T	T	A	A	T	C	G	A	C	C	G	T	C	A	A	G	A
16-003048-384-H-Bovis	G	A	T	G	T	T	G	T	C	G	G	A	A	G	G	C	C	A	T	G	T	T	T	C	A	G	G	A	C	A	G	A	T	T	A	A	T	C	G	A	C	C	G	T	C	A	A	G	A
97-2413	G	A	T	G	T	T	G	T	C	G	G	A	A	G	G	C	C	A	T	G	T	T	T	C	A	G	G	A	C	A	G	A	T	T	A	A	T	C	G	A	C	C	G	T	C	A	A	G	A
09-0317FM	G	A	T	G	T	T	G	T	C	G	G	A	A	G	G	C	C	A	T	G	T	T	T	C	A	G	G	A	C	A	G	A	T	T	A	A	T	C	G	A	C	C	G	T	C	A	A	G	A
10-0399FM	G	A	T	G	T	T	G	T	C	G	G	A	A	G	G	C	C	A	T	G	T	T	T	C	A	G	G	A	C	A	G	A	T	T	A	A	T	C	G	A	C	C	G	T	C	A	A	G	A
21-1214	G	A	T	G	T	T	G	T	C	G	G	A	A	G	G	C	C	A	T	G	T	T	T	C	A	G	G	A	C	A	G	A	T	T	A	A	T	C	G	A	C	C	G	T	C	A	A	G	A
21-1214_tissue	G	A	T	G	T	T	G	T	C	G	G	A	A	G	G	C	C	A	T	G	T	T	T	C	A	G	G	A	C	A	G	A	T	T	A	A	T	C	G	A	C	C	G	T	C	A	A	G	A
18-013763-16-3407FM	G	A	T	G	T	T	G	T	C	G	G	A	A	G	G	C	C	A	T	G	T	T	T	C	A	G	G	A	C	A	G	A	T	T	A	A	T	C	G	A	C	C	G	T	C	A	A	G	A
09-0236FM	G	A	T	G	T	T	G	T	C	G	G	A	A	G	G	C	C	A	T	G	T	T	T	C	A	G	G	A	C	A	G	A	T	T	A	A	T	C	G	A	C	C	G	T	C	A	A	G	A
97-2453	G	A	T	G	T	T	G	T	C	G	G	A	A	G	G	C	C	A	T	G	T	T	T	C	A	G	G	A	C	A	G	A	T	T	A	A	T	C	G	A	C	C	G	T	C	A	A	G	A
14-805568FM	G	A	T	G	T	T	G	T	C	G	G	A	A	G	G	C	C	A	T	G	T	T	T	C	A	G	G	A	C	A	G	A	T	T	A	A	T	C	G	A	C	C	G	T	C	A	A	G	A
97-1525	G	A	T	G	T	T	G	T	C	G	G	A	A	G	G	C	C	A	T	G	T	T	T	C	A	G	G	A	C	A	G	A	T	T	A	A	T	C	G	A	C	C	G	T	C	A	A	G	A
1201528	G	A	T	G	T	T	G	T	C	G	G	A	A	G	G	C	C	A	T	G	T	T	T	C	A	G	G	A	C	A	G	A	T	T	A	A	T	C	G	A	C	C	G	T	C	A	A	G	A
1200797	G	A	T	G	T	T	G	T	C	G	G	A	A	G	G	C	C	A	T	G	T	T	T	C	A	G	G	A	C	A	G	A	T	T	A	A	T	C	G	A	C	C	G	T	C	A	A	G	A
1201163	G	A	T	G	T	T	G	T	C	G	G	A	A	G	G	C	C	A	T	G	T	T	T	C	A	G	G	A	C	A	G	A	T	T	A	A	T	C	G	A	C	C	G	T	C	A	A	G	A
1150759	G	A	T	G	T	T	G	T	C	G	G	A	A	G	G	C	C	A	T	G	T	T	T	C	A	G	G	A	C	A	G	A	T	T	A	A	T	C	G	A	C	C	G	T	C	A	A	G	A
1149663	G	A	T	G	T	T	G	T	C	G	G	A	A	G	G	C	C	A	T	G	T	T	T	C	A	G	G	A	C	A	G	A	T	T	A	A	T	C	G	A	C	C	G	T	C	A	A	G	A
09-0275FM	G	A	T	G	T	T	G	T	C	G	G	A	A	G	G	C	C	A	T	G	T	T	T	C	A	G	G	A	C	A	G	A	T	T	A	A	T	C	G	A	C	C	G	T	C	A	A	G	A
2208197	G	A	T	G	T	T	G	T	C	G	G	A	A	G	G	C	C	A	T	G	T	T	T	C	A	G	G	A	C	A	G	A	T	T	A	A	T	C	G	A	C	C	G	T	C	A	A	G	A
97-2187	G	A	T	G	T	T	G	T	C	G	G	A	A	G	G	C	C	A	T	G	T	T	T	C	A	G	G	A	C	A	G	A	T	T	A	A	T	C	G	A	C	C	G	T	C	A	A	G	A
97-2188	G	A	T	G	T	T	G	T	C	G	G	A	A	G	G	C	C	A	T	G	T	T	T	C	A	G	G	A	C	A	G	A	T	T	A	A	T	C	G	A	C	C	G	T	C	A	A	G	A
97-1511	G	A	T	G	T	T	G	T	C	G	G	A	A	G	G	C	C	A	T	G	T	T	T	C	A	G	G	A	C	A	G	A	T	T	A	A	T	C	G	A	C	C	G	T	C	A	A	G	A
97-1542	G	A	T	G	T	T	G	T	C	G	G	A	A	G	G	C	C	A	T	G	T	T	T	C	A	G	G	A	C	A	G	A	T	T	A	A	T	C	G	A	C	C	G	T	C	A	A	G	A
97-2429	G	A	T	G	T	T	G	T	C	G	G	A	A	G	G	C	C	A	T	G	T	T	T	C	A	G	G	A	C	A	G	A	T	T	A	A	T	C	G	A	C	C	G	T	C	A	A	G	A
97-2267	G	A	T	G	T	T	G	T	C	G	G	A	A	G	G	C	C	A	T	G	T	T	T	C	A	G	G	A	C	A	G	A	T	T	A	A	T	C	G	A	C	C	G	T	C	A	A	G	A
97-2435	G	A	T	G	T	T	G	T	C	G	G	A	A	G	G	C	C	A	T	G	T	T	T	C	A	G	G	A	C	A	G	A	T	T	A	A	T	C	G	A	C	C	G	T	C	A	A	G	A
94-2328	G	R	T	R	T	Y	R	K	C	G	K	A	A	G	G	Y	C	A	T	G	T	T	T	C	A	G	G	A	C	A	R	A	T	T	R	A	Y	C	S	R	S	Y	S	Y	C	A	R	G	A
05-1686	G	A	T	G	T	T	G	T	C	G	G	A	A	G	G	C	C	A	T	G	T	T	T	C	A	G	G	A	C	A	G	A	T	T	A	A	T	C	G	A	C	C	G	T	C	A	A	G	A
90-3396	G	A	T	G	T	T	G	T	C	G	G	A	A	G	G	C	C	A	T	G	T	T	T	C	A	G	G	A	C	A	G	A	T	T	A	A	T	C	G	A	C	C	G	T	C	A	A	G	A
98-2325	G	A	T	G	T	T	G	T	C	G	G	A	A	G	G	C	C	A	T	G	T	T	T	C	A	G	G	A	C	A	G	A	T	T	A	A	T	C	G	A	C	C	G	T	C	A	A	G	A
558974	G	A	T	G	T	T	G	T	C	G	G	A	A	G	G	C	C	A	T	G	T	T	T	C	A	G	G	A	C	A	G	A	T	T	A	A	T	C	G	A	C	C	G	T	C	A	A	G	A
02-0302	G	A	T	G	T	T	G	T	C	G	G	A	A	G	G	C	C	A	T	G	T	T	T	C	A	G	G	A	C	A	G	A	T	T	A	A	T	C	G	A	C	C	G	T	C	A	A	G	A
1292746	G	A	T	G	T	T	G	T	C	G	G	A	A	G	G	C	C	A	T	G	T	T	T	C	A	G	G	A	C	A	G	A	T	T	A	A	T	C	G	A	C	C	G	T	C	A	A	G	A
96-0673	G	A	T	G	T	T	G	T	C	G	G	A	A	G	G	C	C	A	T	G	T	T	T	C	A	G	G	A	C	A	G	A	T	T	A	A	T	C	G	A	C	C	G	T	C	A	A	G	A
18-013763-16-4018FM	G	A	T	G	T	T	G	T	C	G	G	A	A	G	G	C	C	A	T	G	T	T	T	C	A	G	G	A	C	A	G	A	T	T	A	A	T	C	G	A	C	C	G	T	C	A	A	G	A
97-2422	G	A	T	G	T	T	G	T	C	G	G	A	A	G	G	C	C	A	T	G	T	T	T	C	A	G	G	A	C	A	G	A	T	T	A	A	T	C	G	A	C	C	G	T	C	A	A	G	A
19-6264	G	A	T	G	T	T	G	T	C	G	G	A	A	G	G	C	C	A	T	G	T	T	T	C	A	G	G	A	C	A	G	A	T	T	A	A	T	C	G	A	C	C	G	T	C	A	A	G	A
97-2445	G	A	T	G	T	T	G	T	C	G	G	A	A	G	G	C	C	A	T	G	T	T	T	C	A	G	G	A	C	A	G	A	T	T	A	A	T	C	G	A	C	C	G	T	C	A	A	G	A
97-2269	G	A	T	G	T	T	G	T	C	G	G	A	A	G	G	C	C	A	T	G	T	T	T	C	A	G	G	A	C	A	G	A	T	T	A	A	T	C	G	A	C	C	G	T	C	A	A	G	A
12-C343RM	G	A	T	G	T	T	G	T	C	G	G	A	A	G	G	C	C	A	T	G	T	T	T	C	A	G	G	A	C	A	G	A	T	T	A	A	T	C	G	A	C	C	G	T	C	A	A	G	A
19-1494	G	A	T	G	T	T	G	T	C	G	G	A	A	G	G	C	C	A	T	G	T	T	T	C	A	G	G	A	C	A	G	A	T	T	A	A	T	C	G	A	C	C	G	T	C	A	A	G	A
19-3511	G	A	T	G	T	T	G	T	C	G	G	A	A	G	G	C	C	A	T	G	T	T	T	C	A	G	G	A	C	A	G	A	T	T	A	A	T	C	G	A	C	C	G	T	C	A	A	G	A
19-1036	G	A	T	G	T	T	G	T	C	G	G	A	A	G	G	C	C	A	T	G	T	T	T	C	A	G	G	A	C	A	G	A	T	T	A	A	T	C	G	A	C	C	G	T	C	A	A	G	A
19-1028	G	A	T	G	T	T	G	T	C	G	G	A	A	G	G	C	C	A	T	G	T	T	T	C	A	G	G	A	C	A	G	A	T	T	A	A	T	C	G	A	C	C	G	T	C	A	A	G	A
19-1034	G	A	T	G	T	T	G	T	C	G	G	A	A	G	G	C	C	A	T	G	T	T	T	C	A	G	G	A	C	A	G	A	T	T	A	A	T	C	G	A	C	C	G	T	C	A	A	G	A
20-2982	G	A	T	G	T	T	G	T	C	G	G	A	A	G	G	C	C	A	T	G	T	T	T	C	A	G	G	A	C	A	G	A	T	T	A	A	T	C	G	A	C	C	G	T	C	A	A	G	A
19-1400	G	A	T	G	T	T	G	T	C	G	G	A	A	G	G	C	C	A	T	G	T	T	T	C	A	G	G	A	C	A	G	A	T	T	A	A	T	C	G	A	C	C	G	T	C	A	A	G	A
19-1983	G	A	T	G	T	T	G	T	C	G	G	A	A	G	G	C	C	A	T	G	T	T	T	C	A	G	G	A	C	A	G	A	T	T	A	A	T	C	G	A	C	C	G	T	C	A	A	G	A
19-1090	G	A	T	G	T	T	G	T	C	G	G	A	A	G	G	C	C	A	T	G	T	T	T	C	A	G	G	A	C	A	G	A	T	T	A	A	T	C	G	A	C	C	G	T	C	A	A	G	A
19-3627	G	A	T	G	T	T	G	T	C	G	G	A	A	G	G	C	C	A	T	G	T	T	T	C	A	G	G	A	C	A	G	A	T	T	A	A	T	C	G	A	C	C	G	T	C	A	A	G	A
19-1982	G	A	T	G	T	T	G	T	C	G	G	A	A	G	G	C	C	A	T	G	T	T	T	C	A	G	G	A	C	A	G	A	T	T	A	A	T	C	G	A	C	C	G	T	C	A	A	G	A
19-1030	G	A	T	G	T	T	G	T	C	G	G	A	A	G	G	C	C	A	T	G	T	T	T	C	A	G	G	A	C	A	G	A	T	T	A	A	T	C	G	A	C	C	G	T	C	A	A	G	A
19-1010	G	A	T	G	T	T	G	T	C	G	G	A	A	G	G	C	C	A	T	G	T	T	T	C	A	G	G	A	C	A	G	A	T	T	A	A	T	C	G	A	C	C	G	T	C	A	A	G	A
19-1002	G	A	T	G	T	T	G	T	C	G	G	A	A	G	G	C	C	A	T	G	T	T	T	C	A	G	G	A	C	A	G	A	T	T	A	A	T	C	G	A	C	C	G	T	C	A	A	G	A
19-1394	G	A	T	G	T	T	G	T	C	G	G	A	A	G	G	C	C	A	T	G	T	T	T	C	A	G	G	A	C	A	G	A	T	T	A	A	T	C	G	A	C	C	G	T	C	A	A	G	A
19-1064	G	A	T	G	T	T	G	T	C	G	G	A	A	G	G	C	C	A	T	G	T	T	T	C	A	G	G	A	C	A	G	A	T	T	A	A	T	C	G	A	C	C	G	T	C	A	A	G	A
19-1014	G	A	T	G	T	T	G	T	C	G	G	A	A	G	G	C	C	A	T	G	T	T	T	C	A	G	G	A	C	A	G	A	T	T	A	A	T	C	G	A	C	C	G	T	C	A	A	G	A
19-1396	G	A	T	G	T	T	G	T	C	G	G	A	A	G	G	C	C	A	T	G	T	T	T	C	A	G	G	A	C	A	G	A	T	T	A	A	T	C	G	A	C	C	G	T	C	A	A	G	A
19-0974	G	A	T	G	T	T	G	T	C	G	G	A	A	G	G	C	C	A	T	G	T	T	T	C	A	G	G	A	C	A	G	A	T	T	A	A	T	C	G	A	C	C	G	T	C	A	A	G	A
19-3624	G	A	T	G	T	T	G	T	C	G	G	A	A	G	G	C	C	A	T	G	T	T	T	C	A	G	G	A	C	A	G	A	T	T	A	A	T	C	G	A	C	C	G	T	C	A	A	G	A
19-3509	G	A	T	G	T	T	G	T	C	G	G	A	A	G	G	C	C	A	T	G	T	T	T	C	A	G	G	A	C	A	G	A	T	T	A	A	T	C	G	A	C	C	G	T	C	A	A	G	A
19-1018	G	A	T	G	T	T	G	T	C	G	G	A	A	G	G	C	C	A	T	G	T	T	T	C	A	G	G	A	C	A	G	A	T	T	A	A	T	C	G	A	C	C	G	T	C	A	A	G	A
19-1012	G	A	T	G	T	T	G	T	C	G	G	A	A	G	G	C	C	A	T	G	T	T	T	C	A	G	G	A	C	A	G	A	T	T	A	A	T	C	G	A	C	C	G	T	C	A	A	G	A
19-0980	G	A	T	G	T	T	G	T	C	G	G	A	A	G	G	C	C	A	T	G	T	T	T	C	A	G	G	A	C	A	G	A	T	T	A	A	T	C	G	A	C	C	G	T	C	A	A	G	A
19-1855	G	A	T	G	T	T	G	T	C	G	G	A	A	G	G	C	C	A	T	G	T	T	T	C	A	G	G	A	C	A	G	A	T	T	A	A	T	C	G	A	C	C	G	T	C	A	A	G	A
19-1853	G	A	T	G	T	T	G	T	C	G	G	A	A	G	G	C	C	A	T	G	T	T	T	C	A	G	G	A	C	A	G	A	T	T	A	A	T	C	G	A	C	C	G	T	C	A	A	G	A
19-1076	G	A	T	G	T	T	G	T	C	G	G	A	A	G	G	C	C	A	T	G	T	T	T	C	A	G	G	A	C	A	G	A	T	T	A	A	T	C	G	A	C	C	G	T	C	A	A	G	A
19-1092	G	A	T	G	T	T	G	T	C	G	G	A	A	G	G	C	C	A	T	G	T	T	T	C	A	G	G	A	C	A	G	A	T	T	A	A	T	C	G	A	C	C	G	T	C	A	A	G	A
19-3625	G	A	T	G	T	T	G	T	C	G	G	A	A	G	G	C	C	A	T	G	T	T	T	C	A	G	G	A	C	A	G	A	T	T	A	A	T	C	G	A	C	C	G	T	C	A	A	G	A
21-3867_tissue	G	A	T	G	T	T	G	T	C	G	G	A	A	G	G	C	C	A	T	-	T	T	T	C	A	G	G	A	C	A	G	A	T	T	A	A	T	C	G	A	C	C	G	T	C	A	A	G	A
19-3516	G	A	T	G	T	T	G	T	C	G	G	A	A	G	G	C	C	A	T	G	T	T	T	C	A	G	G	A	C	A	G	A	T	T	A	A	T	C	G	A	C	C	G	T	C	A	A	G	A
20-5873	G	A	T	G	T	T	G	T	C	G	G	A	A	G	G	C	C	A	T	G	T	T	T	C	A	G	G	A	C	A	G	A	T	T	A	A	T	C	G	A	C	C	G	T	C	A	A	G	A
19-1398	G	A	T	G	T	T	G	T	C	G	G	A	A	G	G	C	C	A	T	G	T	T	T	C	A	G	G	A	C	A	G	A	T	T	A	A	T	C	G	A	C	C	G	T	C	A	A	G	A
19-1016	G	A	T	G	T	T	G	T	C	G	G	A	A	G	G	C	C	A	T	G	T	T	T	C	A	G	G	A	C	A	G	A	T	T	A	A	T	C	G	A	C	C	G	T	C	A	A	G	A
19-3508	G	A	T	G	T	T	G	T	C	G	G	A	A	G	G	C	C	A	T	G	T	T	T	C	A	G	G	A	C	A	G	A	T	T	A	A	T	C	G	A	C	C	G	T	C	A	A	G	A
19-1086	G	A	T	G	T	T	G	T	C	G	G	A	A	G	G	C	C	A	T	G	T	T	T	C	A	G	G	A	C	A	G	A	T	T	A	A	T	C	G	A	C	C	G	T	C	A	A	G	A
19-0983	G	A	T	G	T	T	G	T	C	G	G	A	A	G	G	C	C	A	T	G	T	T	T	C	A	G	G	A	C	A	G	A	T	T	A	A	T	C	G	A	C	C	G	T	C	A	A	G	A
20-5894	G	A	T	G	T	T	G	T	C	G	G	A	A	G	G	C	C	A	T	G	T	T	T	C	A	G	G	A	C	A	G	A	T	T	A	A	T	C	G	A	C	C	G	T	C	A	A	G	A
19-1024	G	A	T	G	T	T	G	T	C	G	G	A	A	G	G	C	C	A	T	G	T	T	T	C	A	G	G	A	C	A	G	A	T	T	A	A	T	C	G	A	C	C	G	T	C	A	A	G	A
19-1068	G	A	T	G	T	T	G	T	C	G	G	A	A	G	G	C	C	A	T	G	T	T	T	C	A	G	G	A	C	A	G	A	T	T	A	A	T	C	G	A	C	C	G	T	C	A	A	G	A
19-0986	G	A	T	G	T	T	G	T	C	G	G	A	A	G	G	C	C	A	T	G	T	T	T	C	A	G	G	A	C	A	G	A	T	T	A	A	T	C	G	A	C	C	G	T	C	A	A	G	A
19-3517	G	A	T	G	T	T	G	T	C	G	G	A	A	G	G	C	C	A	T	G	T	T	T	C	A	G	G	A	C	A	G	A	T	T	A	A	T	C	G	A	C	C	G	T	C	A	A	G	A
19-3513	G	A	T	G	T	T	G	T	C	G	G	A	A	G	G	C	C	A	T	G	T	T	T	C	A	G	G	A	C	A	G	A	T	T	A	A	T	C	G	A	C	C	G	T	C	A	A	G	A
19-3506	G	A	T	G	T	T	G	T	C	G	G	A	A	G	G	C	C	A	T	G	T	T	T	C	A	G	G	A	C	A	G	A	T	T	A	A	T	C	G	A	C	C	G	T	C	A	A	G	A
19-1062	G	A	T	G	T	T	G	T	C	G	G	A	A	G	G	C	C	A	T	G	T	T	T	C	A	G	G	A	C	A	G	A	T	T	A	A	T	C	G	A	C	C	G	T	C	A	A	G	A
19-1860	G	A	T	G	T	T	G	T	C	G	G	A	A	G	G	C	C	A	T	G	T	T	T	C	A	G	G	A	C	A	G	A	T	T	A	A	T	C	G	A	C	C	G	T	C	A	A	G	A
19-0977	G	A	T	G	T	T	G	T	C	G	G	A	A	G	G	C	C	A	T	G	T	T	T	C	A	G	G	A	C	A	G	A	T	T	A	A	T	C	G	A	C	C	G	T	C	A	A	G	A
19-1850	G	A	T	G	T	T	G	T	C	G	G	A	A	G	G	C	C	A	T	G	T	T	T	C	A	G	G	A	C	A	G	A	T	T	A	A	T	C	G	A	C	C	G	T	C	A	A	G	A
19-2826	G	A	T	G	T	T	G	T	C	G	G	A	A	G	G	C	C	A	T	G	T	T	T	C	A	G	G	A	C	A	G	A	T	T	A	A	T	C	G	A	C	C	G	T	C	A	A	G	A
19-1984	G	A	T	G	T	T	G	T	C	G	G	A	A	G	G	C	C	A	T	G	T	T	T	C	A	G	G	A	C	A	G	A	T	T	A	A	T	C	G	A	C	C	G	T	C	A	A	G	A
19-3514	G	A	T	G	T	T	G	T	C	G	G	A	A	G	G	C	C	A	T	G	T	T	T	C	A	G	G	A	C	A	G	A	T	T	A	A	T	C	G	A	C	C	G	T	C	A	A	G	A
19-1004	G	A	T	G	T	T	G	T	C	G	G	A	A	G	G	C	C	A	T	G	T	T	T	C	A	G	G	A	C	A	G	A	T	T	A	A	T	C	G	A	C	C	G	T	C	A	A	G	A
19-3512	G	A	T	G	T	T	G	T	C	G	G	A	A	G	G	C	C	A	T	G	T	T	T	C	A	G	G	A	C	A	G	A	T	T	A	A	T	C	G	A	C	C	G	T	C	A	A	G	A
19-1848	G	A	T	G	T	T	G	T	C	G	G	A	A	G	G	C	C	A	T	G	T	T	T	C	A	G	G	A	C	A	G	A	T	T	A	A	T	C	G	A	C	C	G	T	C	A	A	G	A
19-1070	G	A	T	G	T	T	G	T	C	G	G	A	A	G	G	C	C	A	T	G	T	T	T	C	A	G	G	A	C	A	G	A	T	T	A	A	T	C	G	A	C	C	G	T	C	A	A	G	A
19-1007	G	A	T	G	T	T	G	T	C	G	G	A	A	G	G	C	C	A	T	G	T	T	T	C	A	G	G	A	C	A	G	A	T	T	A	A	T	C	G	A	C	C	G	T	C	A	A	G	A
19-3626	G	A	T	G	T	T	G	T	C	G	G	A	A	G	G	C	C	A	T	G	T	T	T	C	A	G	G	A	C	A	G	A	T	T	A	A	T	C	G	A	C	C	G	T	C	A	A	G	A
19-1392	G	A	T	G	T	T	G	T	C	G	G	A	A	G	G	C	C	A	T	G	T	T	T	C	A	G	G	A	C	A	G	A	T	T	A	A	T	C	G	A	C	C	G	T	C	A	A	G	A
19-1026	G	A	T	G	T	T	G	T	C	G	G	A	A	G	G	C	C	A	T	G	T	T	T	C	A	G	G	A	C	A	G	A	T	T	A	A	T	C	G	A	C	C	G	T	C	A	A	G	A
19-1032	G	A	T	G	T	T	G	T	C	G	G	A	A	G	G	C	C	A	T	G	T	T	T	C	A	G	G	A	C	A	G	A	T	T	A	A	T	C	G	A	C	C	G	T	C	A	A	G	A
19-1074	G	A	T	G	T	T	G	T	C	G	G	A	A	G	G	C	C	A	T	G	T	T	T	C	A	G	G	A	C	A	G	A	T	T	A	A	T	C	G	A	C	C	G	T	C	A	A	G	A
19-1390	G	A	T	G	T	T	G	T	C	G	G	A	A	G	G	C	C	A	T	G	T	T	T	C	A	G	G	A	C	A	G	A	T	T	A	A	T	C	G	A	C	C	G	T	C	A	A	G	A
19-3515	G	A	T	G	T	T	G	T	C	G	G	A	A	G	G	C	C	A	T	G	T	T	T	C	A	G	G	A	C	A	G	A	T	T	A	A	T	C	G	A	C	C	G	T	C	A	A	G	A
19-3510	G	A	T	G	T	T	G	T	C	G	G	A	A	G	G	C	C	A	T	G	T	T	T	C	A	G	G	A	C	A	G	A	T	T	A	A	T	C	G	A	C	C	G	T	C	A	A	G	A
20-2731	G	A	T	G	T	T	G	T	C	G	G	A	A	G	G	C	C	A	T	G	T	T	T	C	A	G	G	A	C	A	G	A	T	T	A	A	T	C	G	A	C	C	G	T	C	A	A	G	A
19-1849	G	A	T	G	T	T	G	T	C	G	G	A	A	G	G	C	C	A	T	G	T	T	T	C	A	G	G	A	C	A	G	A	T	T	A	A	T	C	G	A	C	C	G	T	C	A	A	G	A
19-1066	G	A	T	G	T	T	G	T	C	G	G	A	A	G	G	C	C	A	T	G	T	T	T	C	A	G	G	A	C	A	G	A	T	T	A	A	T	C	G	A	C	C	G	T	C	A	A	G	A
19-1022	G	A	T	G	T	T	G	T	C	G	G	A	A	G	G	C	C	A	T	G	T	T	T	C	A	G	G	A	C	A	G	A	T	T	A	A	T	C	G	A	C	C	G	T	C	A	A	G	A
19-1857	G	A	T	G	T	T	G	T	C	G	G	A	A	G	G	C	C	A	T	G	T	T	T	C	A	G	G	A	C	A	G	A	T	T	A	A	T	C	G	A	C	C	G	T	C	A	A	G	A
19-1008	G	A	T	G	T	T	G	T	C	G	G	A	A	G	G	C	C	A	T	G	T	T	T	C	A	G	G	A	C	A	G	A	T	T	A	A	T	C	G	A	C	C	G	T	C	A	A	G	A
19-10761	G	A	T	G	T	T	G	T	C	G	G	A	A	G	G	C	C	A	T	G	T	T	T	C	A	G	G	A	C	A	G	A	T	T	A	A	T	C	G	A	C	C	G	T	C	A	A	G	A
1987591	G	A	T	G	T	T	G	T	C	G	G	A	A	G	G	C	C	A	T	G	T	T	T	C	A	G	G	A	C	A	G	A	T	T	A	A	T	C	G	A	C	C	G	T	C	A	A	G	A
13-1909FM	G	A	T	G	T	T	G	T	C	G	G	A	A	G	G	C	C	A	T	G	T	T	T	C	A	G	G	A	C	A	G	A	T	T	A	A	T	C	G	A	C	C	G	T	C	A	A	G	A
12-1816FM	G	A	T	G	T	T	G	T	C	G	G	A	A	G	G	C	C	A	T	G	T	T	T	C	A	G	G	A	C	A	G	A	T	T	A	A	T	C	G	A	C	C	G	T	C	A	A	G	A
12-1829FM	G	A	T	G	T	T	G	T	C	G	G	A	A	G	G	C	C	A	T	G	T	T	T	C	A	G	G	A	C	A	G	A	T	T	A	A	T	C	G	A	C	C	G	T	C	A	A	G	A
12-1667FM	G	A	T	G	T	T	G	T	C	G	G	A	A	G	G	C	C	A	T	G	T	T	T	C	A	G	G	A	C	A	G	A	T	T	A	A	T	C	G	A	C	C	G	T	C	A	A	G	A
12-1817FM	G	A	T	G	T	T	G	T	C	G	G	A	A	G	G	C	C	A	T	G	T	T	T	C	A	G	G	A	C	A	G	A	T	T	A	A	T	C	G	A	C	C	G	T	C	A	A	G	A
12-1531FM	G	A	T	G	T	T	G	T	C	G	G	A	A	G	G	C	C	A	T	G	T	T	T	C	A	G	G	A	C	A	G	A	T	T	A	A	T	C	G	A	C	C	G	T	C	A	A	G	A
12-1820FM	G	A	T	G	T	T	G	T	C	G	G	A	A	G	G	C	C	A	T	G	T	T	T	C	A	G	G	A	C	A	G	A	T	T	A	A	T	C	G	A	C	C	G	T	C	A	A	G	A
12-1562FM	G	A	T	G	T	T	G	T	C	G	G	A	A	G	G	C	C	A	T	G	T	T	T	C	A	G	G	A	C	A	G	A	T	T	A	A	T	C	G	A	C	C	G	T	C	A	A	G	A
12-1568FM	G	A	T	G	T	T	G	T	C	G	G	A	A	G	G	C	C	A	T	G	T	T	T	C	A	G	G	A	C	A	G	A	T	T	A	A	T	C	G	A	C	C	G	T	C	A	A	G	A
12-1541FM	G	A	T	G	T	T	G	T	C	G	G	A	A	G	G	C	C	A	T	G	T	T	T	C	A	G	G	A	C	A	G	A	T	T	A	A	T	C	G	A	C	C	G	T	C	A	A	G	A
12-1714FM	G	A	T	G	T	T	G	T	C	G	G	A	A	G	G	C	C	A	T	G	T	T	T	C	A	G	G	A	C	A	G	A	T	T	A	A	T	C	G	A	C	C	G	T	C	A	A	G	A
12-1787FM	G	A	T	G	T	T	G	T	C	G	G	A	A	G	G	C	C	A	T	G	T	T	T	C	A	G	G	A	C	A	G	A	T	T	A	A	T	C	G	A	C	C	G	T	C	A	A	G	A
12-1845FM	G	A	T	G	T	T	G	T	C	G	G	A	A	G	G	C	C	A	T	G	T	T	T	C	A	G	G	A	C	A	G	A	T	T	A	A	T	C	G	A	C	C	G	T	C	A	A	G	A
13-1938FM	G	A	T	G	T	T	G	T	C	G	G	A	A	G	G	C	C	A	T	G	T	T	T	C	A	G	G	A	C	A	G	A	T	T	A	A	T	C	G	A	C	C	G	T	C	A	A	G	A
13-1944FM	G	A	T	G	T	T	G	T	C	G	G	A	A	G	G	C	C	A	T	G	T	T	T	C	A	G	G	A	C	A	G	A	T	T	A	A	T	C	G	A	C	C	G	T	C	A	A	G	A
12-1709FM	G	A	T	G	T	T	G	T	C	G	G	A	A	G	G	C	C	A	T	G	T	T	T	C	A	G	G	A	C	A	G	A	T	T	A	A	T	C	G	A	C	C	G	T	C	A	A	G	A
12-1810FM	G	A	T	G	T	T	G	T	C	G	G	A	A	G	G	C	C	A	T	G	T	T	T	C	A	G	G	A	C	A	G	A	T	T	A	A	T	C	G	A	C	C	G	T	C	A	A	G	A
12-1832FM	G	A	T	G	T	T	G	T	C	G	G	A	A	G	G	C	C	A	T	G	T	T	T	C	A	G	G	A	C	A	G	A	T	T	A	A	T	C	G	A	C	C	G	T	C	A	A	G	A
12-1707FM	G	A	T	G	T	T	G	T	C	G	G	A	A	G	G	C	C	A	T	G	T	T	T	C	A	G	G	A	C	A	G	A	T	T	A	A	T	C	G	A	C	C	G	T	C	A	A	G	A
12-1740FM	G	A	T	G	T	T	G	T	C	G	G	A	A	G	G	C	C	A	T	G	T	T	T	C	A	G	G	A	C	A	G	A	T	T	A	A	T	C	G	A	C	C	G	T	C	A	A	G	A
13-1942FM	G	A	T	G	T	T	G	T	C	G	G	A	A	G	G	C	C	A	T	G	T	T	T	C	A	G	G	A	C	A	G	A	T	T	A	A	T	C	G	A	C	C	G	T	C	A	A	G	A
13-1943FM	G	A	T	G	T	T	G	T	C	G	G	A	A	G	G	C	C	A	T	G	T	T	T	C	A	G	G	A	C	A	G	A	T	T	A	A	T	C	G	A	C	C	G	T	C	A	A	G	A
12-1721FM	G	A	T	G	T	T	G	T	C	G	G	A	A	G	G	C	C	A	T	G	T	T	T	C	A	G	G	A	C	A	G	A	T	T	A	A	T	C	G	A	C	C	G	T	C	A	A	G	A
13-1950FM	G	A	T	G	T	T	G	T	C	G	G	A	A	G	G	C	C	A	T	G	T	T	T	C	A	G	G	A	C	A	G	A	T	T	A	A	T	C	G	A	C	C	G	T	C	A	A	G	A
12-1720FM	G	A	T	G	T	T	G	T	C	G	G	A	A	G	G	C	C	A	T	G	T	T	T	C	A	G	G	A	C	A	G	A	T	T	A	A	T	C	G	A	C	C	G	T	C	A	A	G	A
12-1715FM	G	A	T	G	T	T	G	T	C	G	G	A	A	G	G	C	C	A	T	G	T	T	T	C	A	G	G	A	C	A	G	A	T	T	A	A	T	C	G	A	C	C	G	T	C	A	A	G	A
13-1935FM	G	A	T	G	T	T	G	T	C	G	G	A	A	G	G	C	C	A	T	G	T	T	T	C	A	G	G	A	C	A	G	A	T	T	A	A	T	C	G	A	C	C	G	T	C	A	A	G	A
12-1575FM	G	A	T	G	T	T	G	T	C	G	G	A	A	G	G	C	C	A	T	G	T	T	T	C	A	G	G	A	C	A	G	A	T	T	A	A	T	C	G	A	C	C	G	T	C	A	A	G	A
12-1553FM	G	A	T	G	T	T	G	T	C	G	G	A	A	G	G	C	C	A	T	G	T	T	T	C	A	G	G	A	C	A	G	A	T	T	A	A	T	C	G	A	C	C	G	T	C	A	A	G	A
13-1911FM	G	A	T	G	T	T	G	T	C	G	G	A	A	G	G	C	C	A	T	G	T	T	T	C	A	G	G	A	C	A	G	A	T	T	A	A	T	C	G	A	C	C	G	T	C	A	A	G	A
1789FM	G	A	T	G	T	T	G	T	C	G	G	A	A	G	G	C	C	A	T	G	T	T	T	C	A	G	G	A	C	A	G	A	T	T	A	A	T	C	G	A	C	C	G	T	C	A	A	G	A
13-1924FM	G	A	T	G	T	T	G	T	C	G	G	A	A	G	G	C	C	A	T	G	T	T	T	C	A	G	G	A	C	A	G	A	T	T	A	A	T	C	G	A	C	C	G	T	C	A	A	G	A
12-1840FM	G	A	T	G	T	T	G	T	C	G	G	A	A	G	G	C	C	A	T	G	T	T	T	C	A	G	G	A	C	A	G	A	T	T	A	A	T	C	G	A	C	C	G	T	C	A	A	G	A
12-1738FM	G	A	T	G	T	T	G	T	C	G	G	A	A	G	G	C	C	A	T	G	T	T	T	C	A	G	G	A	C	A	G	A	T	T	A	A	T	C	G	A	C	C	G	T	C	A	A	G	A
13-1910FM	G	A	T	G	T	T	G	T	C	G	G	A	A	G	G	C	C	A	T	G	T	T	T	C	A	G	G	A	C	A	G	A	T	T	A	A	T	C	G	A	C	C	G	T	C	A	A	G	A
12-1710FM	G	A	T	G	T	T	G	T	C	G	G	A	A	G	G	C	C	A	T	G	T	T	T	C	A	G	G	A	C	A	G	A	T	T	A	R	T	C	G	A	S	C	G	T	C	A	A	G	A
12-1669FM	G	A	T	G	T	T	G	T	C	G	G	A	A	G	G	C	C	A	T	G	T	T	T	C	A	G	G	A	C	A	G	A	T	T	A	A	T	C	G	A	C	C	G	T	C	A	A	G	A
12-1895FM	G	A	T	G	T	T	G	T	C	G	G	A	A	G	G	C	C	A	T	G	T	T	T	C	A	G	G	A	C	A	G	A	T	T	A	A	T	C	G	A	C	C	G	T	C	A	A	G	A
10-0833FM	G	A	T	G	T	T	G	T	C	G	G	A	A	G	G	C	C	A	T	G	T	T	T	C	A	G	G	A	C	A	G	A	T	T	A	A	T	C	G	A	C	C	G	T	C	A	A	G	A
12-1789FM	G	A	T	G	T	T	G	T	C	G	G	A	A	G	G	C	C	A	T	G	T	T	T	C	A	G	G	A	C	A	G	A	T	T	A	A	T	C	G	A	C	C	G	T	C	A	A	G	A
12-1784FM	G	A	T	G	T	T	G	T	C	G	G	A	A	G	G	C	C	A	T	G	T	T	T	C	A	G	G	A	C	A	G	A	T	T	A	A	T	C	G	A	C	C	G	T	C	A	A	G	A
MBWGS207C	G	A	T	G	T	T	G	T	C	G	G	A	A	G	G	C	C	A	T	G	T	T	T	C	A	G	G	A	C	A	G	A	T	T	A	A	T	C	G	A	C	C	G	T	C	A	A	G	A
MBWGS204	G	A	T	G	T	T	G	T	C	G	G	A	A	G	G	C	C	A	T	G	T	T	T	C	A	G	G	A	C	A	G	A	T	T	A	A	T	C	G	A	C	C	G	T	C	A	A	G	A
MBWGS206C	G	A	T	G	T	T	G	T	C	G	G	A	A	G	G	C	C	A	T	G	T	T	T	C	A	G	G	A	C	A	G	A	T	T	A	A	T	C	G	A	C	C	G	T	C	A	A	G	A
MBWGS208C	G	A	T	G	T	T	G	T	C	G	G	A	A	G	G	C	C	A	T	G	T	T	T	C	A	G	G	A	C	A	G	A	T	T	A	A	T	C	G	A	C	C	G	T	C	A	A	G	A
12-1874	G	A	T	G	T	T	G	T	C	G	G	A	A	G	G	C	C	A	T	G	T	T	T	C	A	G	G	A	C	A	G	A	T	T	A	A	T	C	G	A	C	C	G	T	C	A	A	G	A
99-3013	G	A	T	G	T	T	G	T	C	G	G	A	A	G	G	C	C	A	T	G	T	T	T	C	A	G	G	A	C	A	G	A	T	T	A	A	T	C	G	A	C	C	G	T	C	A	A	G	A
03-0453	G	A	T	G	T	T	G	T	C	G	G	A	A	G	G	C	C	A	T	G	T	T	T	C	A	G	G	A	C	A	G	A	T	T	A	A	T	C	G	A	C	C	G	T	C	A	A	G	A
605878	G	A	T	G	T	T	G	T	C	G	G	A	A	G	G	C	C	A	T	G	T	T	T	C	A	G	G	A	C	A	G	A	T	T	A	A	T	C	G	A	C	C	G	T	C	A	A	G	A
11-1557	G	A	T	G	T	T	G	T	C	G	G	A	A	G	G	C	C	A	T	G	T	T	T	C	A	G	G	A	C	A	G	A	T	T	A	A	T	C	G	A	C	C	G	T	C	A	A	G	A
970146	G	A	T	G	T	T	G	T	C	G	G	A	A	G	G	C	C	A	T	G	T	T	T	C	A	G	G	A	C	A	G	A	T	T	A	A	T	C	G	A	C	C	G	T	C	A	A	G	A
1534506	G	A	T	G	T	T	G	T	C	G	G	A	A	G	G	C	C	A	T	G	T	T	T	C	A	G	G	A	C	A	G	A	T	T	A	A	T	C	G	A	C	C	G	T	C	A	A	G	A
02-1654	G	A	T	G	T	T	G	T	C	G	G	A	A	G	G	C	C	A	T	G	T	T	T	C	A	G	G	A	C	A	G	A	T	T	A	A	T	C	G	A	C	C	G	T	C	A	A	G	A
1293326	G	A	T	G	T	T	G	T	C	G	G	A	A	G	G	C	C	A	T	G	T	T	T	C	A	G	G	A	C	A	G	A	T	T	A	A	T	C	G	A	C	C	G	T	C	A	A	G	A
977757	G	A	T	G	T	T	G	T	C	G	G	A	A	G	G	C	C	A	T	G	T	T	T	C	A	G	G	A	C	A	G	A	T	T	R	A	T	C	G	A	C	C	G	T	C	A	A	G	A
2232455	G	A	T	G	T	T	G	T	C	G	G	A	A	G	G	C	C	A	T	G	T	T	T	C	A	G	G	A	C	A	G	A	T	T	A	A	T	C	G	A	C	C	G	T	C	A	A	G	A
MQ	59	59	59	59	59	59	59	59	59	59	59	59	59	59	59	59	59	59	59	59	59	59	59	59	59	59	59	59	59	59	59	59	59	59	59	59	59	59	59	59	59	59	59	59	59	59	59	59	59
annotations	HYPOTHETICAL PROTEIN, None, BQ2027_MB0967	PROBABLE ARGININE DEIMINASE ARCA (ADI) (AD) (ARGININE DIHYDROLASE), arcA, BQ2027_MB1028	PROBABLE TRANSCRIPTION-REPAIR COUPLING FACTOR MFD (TRCF), mfd, BQ2027_MB1048	CONSERVED MEMBRANE PROTEIN, None, BQ2027_MB1163	conserved ala-, pro-rich protein, None, BQ2027_MB1188C	No annotated product	PROBABLE HEMK PROTEIN HOMOLOG HEMK, hemK, BQ2027_MB1332	No annotated product	PUTATIVE METHYLTRANSFERASE, None, BQ2027_MB1440C	CONSERVED MEMBRANE PROTEIN, None, BQ2027_MB1466	PROBABLE DEHYDROGENASE, None, BQ2027_MB1467	PROBABLE CYSTEINE DESULFURASE CSD, csd, BQ2027_MB1499	No annotated product	No annotated product	CONSERVED HYPOTHETICAL PROTEIN, None, BQ2027_MB1522C	POSSIBLE CONSERVED MEMBRANE PROTEIN, None, BQ2027_MB1636	No annotated product	Probable polyketide synthase pks9, pks9, BQ2027_MB1692	Probable polyketide synthase pks9, pks9, BQ2027_MB1692	PROBABLE 3-HYDROXYBUTYRYL-COA DEHYDROGENASE FADB3a [FIRST PART] (BETA-HYDROXYBUTYRYL-COA DEHYDROGENASE) (BHBD), fadB3a, BQ2027_MB1742	None, PPE33b, BQ2027_MB1839	CONSERVED HYPOTHETICAL PROTEIN, None, BQ2027_MB1843C	PROBABLE 6-PHOSPHOGLUCONATE DEHYDROGENASE GND1, gnd1, BQ2027_MB1875C	POSSIBLE OXIDOREDUCTASE, None, BQ2027_MB1887C	probable 23s rrna methyltransferase erm(37), erm(37), BQ2027_MB2010	HYPOTHETICAL PROTEIN, None, BQ2027_MB2039	conserved protein, None, BQ2027_MB2042	CONSERVED HYPOTHETICAL PROTEIN, None, BQ2027_MB2049C	No annotated product	Probable oxidoreductase, None, BQ2027_MB2153C	No annotated product	Probable conserved integral membrane protein, None, BQ2027_MB2202C	Probable conserved integral membrane protein, None, BQ2027_MB2232	No annotated product	3-OXOACYL-[ACYL-CARRIER PROTEIN] SYNTHASE 1 KASA (BETA-KETOACYL-ACP SYNTHASE) (KAS I), kasA, BQ2027_MB2269	No annotated product	conserved protein, None, BQ2027_MB2425	PROBABLE CONSERVED LIPOPROTEIN LPPA, lppA, BQ2027_MB2572	No annotated product	CONSERVED HYPOTHETICAL PROTEIN, None, BQ2027_MB2689C	antibiotic-transport integral membrane leucine and alanine and valine rich protein abc transporter, None, BQ2027_MB2705C	PROBABLE CONSERVED INTEGRAL MEMBRANE PROTEIN, None, BQ2027_MB2742	No annotated product	PROBABLE ACYL-CoA DEHYDROGENASE FADE20, fadE20, BQ2027_MB2743C	PHENOLPTHIOCEROL SYNTHESIS TYPE-I POLYKETIDE SYNTHASE PPSA, ppsA, BQ2027_MB2956	PHENOLPTHIOCEROL SYNTHESIS TYPE-I POLYKETIDE SYNTHASE PPSE, ppsE, BQ2027_MB2960	No annotated product	No annotated product	PROBABLE PYRUVATE CARBOXYLASE PCA (PYRUVIC CARBOXYLASE), pca, BQ2027_MB2991C
[truncated: 1,000 more columns]
