# Supplementary material for: Whole genome sequencing of Mycobacterium bovis directly from clinical tissue samples without culture
Source: Front Microbiol. 2023 May 18;14:1141651. doi: 10.3389/fmicb.2023.1141651 (PMC10232834; doi:10.3389/fmicb.2023.1141651)
Supplement: Supplementary Table 9 — SNP analysis of M. bovis genomes sequenced directly form tissue sample with other M. bovis genomes in Mbovis-24 group. [file Table_9.XLSX]

## Sheet: Sheet1
	NC_002945.4:1053067	NC_002945.4:120854	NC_002945.4:1498117	NC_002945.4:180444	NC_002945.4:2039619	NC_002945.4:2050664	NC_002945.4:2059249	NC_002945.4:2097905	NC_002945.4:2108042	NC_002945.4:2141044	NC_002945.4:2222708	NC_002945.4:2244454	NC_002945.4:2249617	NC_002945.4:2412437	NC_002945.4:246207	NC_002945.4:254242	NC_002945.4:3037620	NC_002945.4:3065929	NC_002945.4:308852	NC_002945.4:3128995	NC_002945.4:3203316	NC_002945.4:3211854	NC_002945.4:3230333	NC_002945.4:3267690	NC_002945.4:3282696	NC_002945.4:3329772	NC_002945.4:3394764	NC_002945.4:3577163	NC_002945.4:3761418	NC_002945.4:3776764	NC_002945.4:4046956	NC_002945.4:759943	NC_002945.4:1141124	NC_002945.4:119328	NC_002945.4:126167	NC_002945.4:1285158	NC_002945.4:1313902	NC_002945.4:1356374	NC_002945.4:1367962	NC_002945.4:1428124	NC_002945.4:1481772	NC_002945.4:1531632	NC_002945.4:1582413	NC_002945.4:1601835	NC_002945.4:1610248	NC_002945.4:1653866	NC_002945.4:1677471	NC_002945.4:1690441	NC_002945.4:1845950
root	T	C	G	T	A	C	G	T	G	G	C	C	A	G	C	G	C	A	C	A	T	T	G	A	G	C	A	G	T	A	G	C	C	G	C	C	C	G	C	C	T	A	G	G	C	C	C	G	C
91-3135	G	T	A	C	G	T	A	C	A	C	G	G	G	A	T	A	G	C	T	G	C	C	A	G	A	G	G	T	G	G	A	T	T	T	T	T	T	A	G	T	C	G	C	A	G	A	G	A	T
16-1464	G	T	A	C	G	T	A	C	A	C	G	G	G	A	T	A	G	C	T	G	C	C	A	G	A	G	G	T	G	G	A	T	T	T	T	T	T	A	G	T	C	G	C	A	G	A	G	A	T
97-2201	G	T	A	C	G	T	A	C	A	C	G	G	G	A	T	A	G	C	T	G	C	C	A	G	A	G	G	T	G	G	A	T	T	T	T	T	T	A	G	T	C	G	C	A	G	A	G	A	T
97-2197	G	Y	A	C	G	T	A	Y	A	S	G	G	G	A	T	R	G	C	Y	R	C	C	A	G	A	G	G	T	K	G	A	T	T	T	Y	T	Y	R	G	Y	Y	R	C	A	G	A	G	A	Y
97-2176	G	T	A	C	G	T	A	C	A	C	G	G	G	A	T	A	G	C	T	G	C	C	A	G	A	G	G	T	G	G	A	T	T	T	T	T	T	A	G	T	C	G	C	A	G	A	G	A	T
97-2178	G	T	A	C	G	T	A	C	A	C	G	G	G	A	T	A	G	C	T	G	C	C	A	G	A	G	G	T	G	G	A	T	T	T	T	T	T	A	G	T	C	G	C	A	G	A	G	A	T
97-2190	G	T	A	C	G	T	A	C	A	C	G	G	G	A	T	A	G	C	T	G	C	C	A	G	A	G	G	T	G	G	A	T	T	T	T	T	T	A	G	T	C	G	C	A	G	A	G	A	T
97-2177	G	T	A	C	G	T	A	C	A	C	G	G	G	A	T	A	G	C	T	G	C	C	A	G	A	G	G	T	G	G	A	T	T	T	T	T	T	A	G	T	C	G	C	A	G	A	G	A	T
09-0456FM	G	T	A	C	G	T	A	C	A	C	G	G	G	A	T	A	G	C	T	G	C	C	A	G	A	G	G	T	G	G	-	T	T	T	T	T	T	A	G	T	C	G	C	A	G	A	G	A	T
09-0282FM	G	T	A	C	G	T	A	C	A	C	G	G	G	A	T	A	G	C	T	G	C	C	A	G	A	G	G	T	G	G	A	T	T	T	T	T	T	A	G	T	C	G	C	A	G	A	G	A	T
97-2252	G	T	A	C	G	T	A	C	A	C	G	G	G	A	T	A	G	C	T	G	C	C	A	G	A	G	G	T	G	G	A	T	T	T	T	T	T	A	G	T	C	G	C	A	G	A	G	A	T
466051	G	T	A	C	G	T	A	C	A	C	G	G	G	A	T	A	G	C	T	G	C	C	A	G	A	G	G	T	G	G	A	T	T	T	T	T	T	A	G	T	C	G	C	A	G	A	G	A	T
260997	G	T	A	C	G	T	A	C	A	C	G	G	G	A	T	A	G	C	T	G	C	C	A	G	A	G	G	T	G	G	A	T	T	T	T	T	T	A	G	T	C	G	C	A	G	A	G	A	T
08-1137	G	T	A	C	G	T	A	C	A	C	G	G	G	A	T	A	G	C	T	G	C	C	A	G	A	G	G	T	G	G	A	T	T	T	T	T	T	A	G	T	C	G	C	A	G	A	G	A	T
97-1831	G	T	A	C	G	T	A	C	A	C	G	G	G	A	T	A	G	C	T	G	C	C	A	G	A	G	G	T	G	G	A	T	T	T	T	T	T	A	G	T	C	G	C	A	G	A	G	A	T
1964823	G	T	A	C	G	T	A	C	A	C	G	G	G	A	T	A	G	C	T	G	C	C	A	G	A	G	G	T	G	G	A	T	T	T	T	T	T	A	G	T	C	G	C	A	G	A	G	A	T
1950579	G	T	A	C	G	T	A	C	A	C	G	G	G	A	T	A	G	C	T	G	C	C	A	G	A	G	G	T	G	G	A	T	T	T	T	T	T	A	G	T	C	G	C	A	G	A	G	A	T
1981624	G	T	A	C	G	T	A	C	A	C	G	G	G	A	T	A	G	C	T	G	C	C	A	G	A	G	G	T	G	G	A	T	T	T	T	T	T	A	G	T	C	G	C	A	G	A	G	A	T
1943274	G	T	A	C	G	T	A	C	A	C	G	G	G	A	T	A	G	C	T	G	C	C	A	G	A	G	G	T	G	G	A	T	T	T	T	T	T	A	G	T	C	G	C	A	G	A	G	A	T
1969572	G	T	A	C	G	T	A	C	A	C	G	G	G	A	T	A	G	C	T	G	C	C	A	G	A	G	G	T	G	G	A	T	T	T	T	T	T	A	G	T	C	G	C	A	G	A	G	A	T
1966650	G	T	A	C	G	T	A	C	A	C	G	G	G	A	T	A	G	C	T	G	C	C	A	G	A	G	G	T	G	G	A	T	T	T	T	T	T	A	G	T	C	G	C	A	G	A	G	A	T
1962632	G	T	A	C	G	T	A	C	A	C	G	G	G	A	T	A	G	C	T	G	C	C	A	G	A	G	G	T	G	G	A	T	T	T	T	T	T	A	G	T	C	G	C	A	G	A	G	A	T
1944369	G	T	A	C	G	T	A	C	A	C	G	G	G	A	T	A	G	C	T	G	C	C	A	G	A	G	G	T	G	G	A	T	T	T	T	T	T	A	G	T	C	G	C	A	G	A	G	A	T
1961536	G	T	A	C	G	T	A	C	A	C	G	G	G	A	T	A	G	C	T	G	C	C	A	G	A	G	G	T	G	G	A	T	T	T	T	T	T	A	G	T	C	G	C	A	G	A	G	A	T
1944735	G	T	A	C	G	T	A	C	A	C	G	G	G	A	T	A	G	C	T	G	C	C	A	G	A	G	G	T	G	G	A	T	T	T	T	T	T	A	G	T	C	G	C	A	G	A	G	A	T
495880	G	T	A	C	G	T	A	C	A	C	G	G	G	A	T	A	G	C	T	G	C	C	A	G	A	G	G	T	G	G	A	T	T	T	T	T	T	A	G	T	C	G	C	A	G	A	G	A	T
1952770	K	Y	R	Y	R	Y	A	Y	R	S	S	S	R	A	Y	R	S	M	Y	R	Y	Y	R	R	R	S	R	K	K	G	R	Y	Y	K	Y	Y	Y	R	S	Y	Y	R	S	R	S	M	S	R	Y
09-0286FM	G	T	A	C	G	T	A	C	A	C	G	G	G	A	T	A	G	C	T	G	C	C	A	G	A	G	G	T	G	G	A	T	T	T	T	T	T	A	G	T	C	G	C	A	G	A	G	A	T
493535	G	T	A	C	G	T	A	C	A	C	G	G	G	A	T	A	G	C	T	G	C	C	A	G	A	G	G	T	G	G	A	T	T	T	T	T	T	A	G	T	C	G	C	A	G	A	G	A	T
13-0549	G	T	A	C	G	T	A	C	A	C	G	G	G	A	T	A	G	C	T	G	C	C	A	G	A	G	G	T	G	G	A	T	T	T	T	T	T	A	G	T	C	G	C	A	G	A	G	A	T
96-3067	G	T	A	C	G	T	A	C	A	C	G	G	G	A	T	A	G	C	T	G	C	C	A	G	A	G	G	T	G	G	A	T	T	T	T	T	T	A	G	T	C	G	C	A	G	A	G	A	T
09-0642FM	G	T	A	C	G	T	A	C	A	C	G	G	G	A	T	A	G	C	T	G	C	C	A	G	A	G	G	T	G	G	A	T	T	T	T	T	T	A	G	T	C	G	C	A	G	A	G	A	T
18-013763-16-3454FM	G	T	A	C	G	T	A	C	A	C	G	G	G	A	T	A	G	C	T	G	C	C	A	G	A	G	G	T	G	G	A	T	T	T	T	T	T	A	G	T	C	G	C	A	G	A	G	A	T
09-0625FM	G	T	A	C	G	T	A	C	A	C	G	G	G	A	T	A	G	C	T	G	C	C	A	G	A	G	G	T	G	G	A	T	T	T	T	T	T	A	G	T	C	G	C	A	G	A	G	A	T
13-1928FM	G	T	A	C	G	T	A	C	A	C	G	G	G	A	T	A	G	C	T	G	C	C	A	G	A	G	G	T	G	G	A	T	T	T	T	T	T	A	G	T	C	G	C	A	G	A	G	A	T
97-2415	G	T	A	C	G	T	A	C	A	C	G	G	G	A	T	A	G	C	T	G	C	C	A	G	A	G	G	T	G	G	A	T	T	T	T	T	T	A	G	T	C	G	C	A	G	A	G	A	T
18-013763-16-4258FM	G	T	A	C	G	T	A	C	A	C	G	G	G	A	T	A	G	C	T	G	C	C	A	G	A	G	G	T	G	G	A	T	T	T	T	T	T	A	G	T	C	G	C	A	G	A	G	A	T
18-009343-4002422	G	T	A	C	G	T	A	C	A	C	G	G	G	A	T	A	G	C	T	G	C	C	A	G	A	G	G	T	G	G	A	T	T	T	T	T	T	A	G	T	C	G	C	A	G	A	G	A	T
18-009343-4002423	G	T	A	C	G	T	A	C	A	C	G	G	G	A	T	A	G	C	T	G	C	C	A	G	A	G	G	T	G	G	A	T	T	T	T	T	T	A	G	T	C	G	C	A	G	A	G	A	T
18-009343-5001648	G	T	A	C	G	T	A	C	A	C	G	G	G	A	T	A	G	C	T	G	C	C	A	G	A	G	G	T	G	G	A	T	T	T	T	T	T	A	G	T	C	G	C	A	G	A	G	A	T
01-0843	G	T	A	C	G	T	A	C	A	C	G	G	G	A	T	A	G	C	T	G	C	C	A	G	A	G	G	T	G	G	A	T	T	T	T	T	T	A	G	T	C	G	C	A	G	A	G	A	T
15-2806	G	T	A	C	G	T	A	C	A	C	G	G	G	A	T	A	G	C	T	G	C	C	A	G	A	G	G	T	G	G	A	T	T	T	T	T	T	A	G	T	C	G	C	A	G	A	G	A	T
00-3692	G	T	A	C	G	T	A	C	A	C	G	G	G	A	T	A	G	C	T	G	C	C	A	G	A	G	G	T	G	G	A	T	T	T	T	T	T	A	G	T	C	G	C	A	G	A	G	A	T
489427	G	T	A	C	G	T	A	C	A	C	G	G	G	A	T	A	G	C	T	G	C	C	A	G	A	G	G	T	G	G	A	T	T	T	T	T	T	A	G	T	C	G	C	A	G	A	G	A	T
13-1079	G	T	A	C	G	T	A	C	A	C	G	G	G	A	T	A	G	C	T	G	C	C	A	G	A	G	G	T	G	G	A	T	T	T	T	T	T	A	G	T	C	G	C	A	G	A	G	A	T
09-0468FM	G	T	A	C	G	T	A	C	A	C	G	G	G	A	T	A	G	C	T	G	C	C	A	G	A	G	G	T	G	G	A	T	T	T	T	T	T	A	G	T	C	G	C	A	G	A	G	A	T
1275154	G	T	A	C	G	T	A	C	A	C	G	G	G	A	T	A	G	C	T	G	C	C	A	G	A	G	G	T	G	G	A	T	T	T	T	T	T	A	G	T	C	G	C	A	G	A	G	A	T
97-2091	G	T	A	C	G	T	A	C	A	C	G	G	G	A	T	A	G	C	T	G	C	C	A	G	A	G	G	T	G	G	A	T	T	T	T	T	T	A	G	T	C	G	C	A	G	A	G	A	T
97-1502	G	T	A	C	G	T	A	C	A	C	G	G	G	A	T	A	G	C	T	G	C	C	A	G	A	G	G	T	G	G	A	T	T	T	T	T	T	A	G	T	C	G	C	A	G	A	G	A	T
97-2306	G	T	A	C	G	T	A	C	A	C	G	G	G	A	T	A	G	C	T	G	C	C	A	G	A	G	G	T	G	G	A	T	T	T	T	T	T	A	G	T	C	G	C	A	G	A	G	A	T
1274334	G	T	A	C	G	T	A	C	A	C	G	G	G	A	T	A	G	C	T	G	C	C	A	G	A	G	G	T	G	G	A	T	T	T	T	T	T	A	G	T	C	G	C	A	G	A	G	A	T
732678	G	T	A	C	G	T	A	C	A	C	G	G	G	A	T	A	G	C	T	G	C	C	A	G	A	G	G	T	G	G	A	T	T	T	T	T	T	A	G	T	C	G	C	A	G	A	G	A	T
7306	G	T	A	C	G	T	A	C	A	C	G	G	G	A	T	A	G	C	T	G	C	C	A	G	A	G	G	T	G	G	A	T	T	T	T	T	T	A	G	T	C	G	C	A	G	A	G	A	T
19-11382	G	T	A	C	G	T	A	C	A	C	G	G	G	A	T	A	G	C	T	G	C	C	A	G	A	G	G	T	G	G	A	T	T	T	T	T	T	A	G	T	C	G	C	A	G	A	G	A	T
21-3386_tissue	G	T	A	C	G	T	A	C	A	C	G	G	G	A	T	A	G	C	T	G	C	C	A	G	A	G	G	T	G	G	A	T	T	T	T	T	T	A	G	T	C	G	C	A	G	A	G	A	T
20-9623	G	T	A	C	G	T	A	C	A	C	G	G	G	A	T	A	G	C	T	G	C	C	A	G	A	G	G	T	G	G	A	T	T	T	T	T	T	A	G	T	C	G	C	A	G	A	G	A	T
20-7239	G	T	A	C	G	T	A	C	A	C	G	G	G	A	T	A	G	C	T	G	C	C	A	G	A	G	G	T	G	G	A	T	T	T	T	T	T	A	G	T	C	G	C	A	G	A	G	A	T
19-4249	G	T	A	C	G	T	A	C	A	C	G	G	G	A	T	A	G	C	T	G	C	C	A	G	A	G	G	T	G	G	A	T	T	T	T	T	T	A	G	T	C	G	C	A	G	A	G	A	T
19-4246	G	T	A	C	G	T	A	C	A	C	G	G	G	A	T	A	G	C	T	G	C	C	A	G	A	G	G	T	G	G	A	T	T	T	T	T	T	A	G	T	C	G	C	A	G	A	G	A	T
20-10206	G	T	A	C	G	T	A	C	A	C	G	G	G	A	T	A	G	C	T	G	C	C	A	G	A	G	G	T	G	G	A	T	T	T	T	T	T	A	G	T	C	G	C	A	G	A	G	A	T
19-4298	G	T	A	C	G	T	A	C	A	C	G	G	G	A	T	A	G	C	T	G	C	C	A	G	A	G	G	T	G	G	A	T	T	T	T	T	T	A	G	T	C	G	C	A	G	A	G	A	T
20-9622	G	T	A	C	G	T	A	C	A	C	G	G	G	A	T	A	G	C	T	G	C	C	A	G	A	G	G	T	G	G	A	T	T	T	T	T	T	A	G	T	C	G	C	A	G	A	G	A	T
19-0055	G	T	A	C	G	T	A	C	A	C	G	G	G	A	T	A	G	C	T	G	C	C	A	G	A	G	G	T	G	G	A	T	T	T	T	T	T	A	G	T	C	G	C	A	G	A	G	A	T
19-4289	G	T	A	C	G	T	A	C	A	C	G	G	G	A	T	A	G	C	T	G	C	C	A	G	A	G	G	T	G	G	A	T	T	T	T	T	T	A	G	T	C	G	C	A	G	A	G	A	T
19-8007	G	T	A	C	G	T	A	C	A	C	G	G	G	A	T	A	G	C	T	G	C	C	A	G	A	G	G	T	G	G	A	T	T	T	T	T	T	A	G	T	C	G	C	A	G	A	G	A	T
19-4287	G	T	A	C	G	T	A	C	A	C	G	G	G	A	T	A	G	C	T	G	C	C	A	G	A	G	G	T	G	G	A	T	T	T	T	T	T	A	G	T	C	G	C	A	G	A	G	A	T
19-4247	G	T	A	C	G	T	A	C	A	C	G	G	G	A	T	A	G	C	T	G	C	C	A	G	A	G	G	T	G	G	A	T	T	T	T	T	T	A	G	T	C	G	C	A	G	A	G	A	T
20-7471	G	T	A	C	G	T	A	C	A	C	G	G	G	A	T	A	G	C	T	G	C	C	A	G	A	G	G	T	G	G	A	T	T	T	T	T	T	A	G	T	C	G	C	A	G	A	G	A	T
19-6301	G	T	A	C	G	T	A	C	A	C	G	G	G	A	T	A	G	C	T	G	C	C	A	G	A	G	G	T	G	G	A	T	T	T	T	T	T	A	G	T	C	G	C	A	G	A	G	A	T
19-4295	G	T	A	C	G	T	A	C	A	C	G	G	G	A	T	A	G	C	T	G	C	C	A	G	A	G	G	T	G	G	A	T	T	T	T	T	T	A	G	T	C	G	C	A	G	A	G	A	T
19-8002	G	T	A	C	G	T	A	C	A	C	G	G	G	A	T	A	G	C	T	G	C	C	A	G	A	G	G	T	G	G	A	T	T	T	T	T	T	A	G	T	C	G	C	A	G	A	G	A	T
20-7486	G	T	A	C	G	T	A	C	A	C	G	G	G	A	T	A	G	C	T	G	C	C	A	G	A	G	G	T	G	G	A	T	T	T	T	T	T	A	G	T	C	G	C	A	G	A	G	A	T
19-8004	G	T	A	C	G	T	R	C	A	C	G	G	G	A	T	A	G	C	T	G	C	C	A	G	A	G	G	T	G	R	A	T	T	T	T	T	T	A	G	T	C	G	C	A	G	A	G	A	T
19-8006	G	T	A	C	G	T	A	C	A	C	G	G	G	A	T	A	G	C	T	G	C	C	A	G	A	G	G	T	G	G	A	T	T	T	T	T	T	A	G	T	C	G	C	A	G	A	G	A	T
19-8005	G	T	A	C	G	T	A	C	A	C	G	G	G	A	T	A	G	C	T	G	C	C	A	G	A	G	G	T	G	G	A	T	T	T	T	T	T	A	G	T	C	G	C	A	G	A	G	A	T
436863	G	T	A	C	G	T	A	C	A	C	G	G	G	A	T	A	G	C	T	G	C	C	A	G	A	G	G	T	G	G	A	T	T	T	T	T	T	A	G	T	C	G	C	A	G	A	G	A	T
97-2307	G	T	A	C	G	T	A	C	A	C	G	G	G	A	T	A	G	C	T	G	C	C	A	G	A	G	G	T	G	G	A	T	T	T	T	T	T	A	G	T	C	G	C	A	G	A	G	A	T
97-2313	G	T	A	C	G	T	A	C	A	C	G	G	G	A	T	A	G	C	T	G	C	C	A	G	A	G	G	T	G	G	A	T	T	T	T	T	T	A	G	T	C	G	C	A	G	A	G	A	T
02-1368	G	T	A	C	G	T	A	C	A	C	G	G	G	A	T	A	G	C	T	G	C	C	A	G	A	G	G	T	G	G	A	T	T	T	T	T	T	A	G	T	C	G	C	A	G	A	G	A	T
09-0487FM	G	T	A	C	G	T	A	C	A	C	G	G	G	A	T	A	G	C	T	G	C	C	A	G	A	G	G	T	G	G	A	T	T	T	T	T	T	A	G	T	C	G	C	A	G	A	G	A	T
09-0461FM	G	T	A	C	G	T	A	C	A	C	G	G	G	A	T	A	G	C	T	G	C	C	A	G	A	G	G	T	G	G	A	T	T	T	T	T	T	A	G	T	C	G	C	A	G	A	G	A	T
10-0103FM	G	T	A	C	G	T	A	C	A	C	G	G	G	A	T	A	G	C	T	G	C	C	A	G	A	G	G	T	G	G	A	T	T	T	T	T	T	A	G	T	C	G	C	A	G	A	G	A	T
17-7972	G	T	A	C	G	T	A	C	A	C	G	G	G	A	T	A	G	C	T	G	C	C	A	G	A	G	G	T	G	G	A	T	T	T	T	T	T	A	G	T	C	G	C	A	G	A	G	A	T
18-013763-16-3952FM	G	T	A	C	G	T	A	C	A	C	G	G	G	A	T	A	G	C	T	G	C	C	A	G	A	G	G	T	G	G	A	T	T	T	T	T	T	A	G	T	C	G	C	A	G	A	G	A	T
96-0084	G	T	A	C	G	T	A	C	A	C	G	G	G	A	T	A	G	C	T	G	C	C	A	G	A	G	G	T	G	G	A	T	T	T	T	T	T	A	G	T	C	G	C	A	G	A	G	A	T
40544	G	T	A	C	G	T	A	C	A	C	G	G	G	A	T	A	G	C	T	G	C	C	A	G	A	G	G	T	G	G	A	T	T	T	T	T	T	A	G	T	C	G	C	A	G	A	G	A	T
02-0011	G	T	A	C	G	T	A	C	A	C	G	G	G	A	T	A	G	C	T	G	C	C	A	G	A	G	G	T	G	G	A	T	T	T	T	T	T	A	G	T	C	G	C	A	G	A	G	A	T
97-2448	K	Y	R	Y	R	Y	A	Y	R	S	S	S	R	A	Y	R	S	M	Y	R	Y	Y	R	R	R	S	R	K	K	G	R	Y	C	G	C	C	C	G	C	C	T	A	G	G	C	C	C	G	C
MQ	59	59	59	60	59	60	60	60	60	59	59	59	59	60	59	59	59	59	60	60	59	60	59	59	59	60	60	59	60	59	60	59	59	59	59	59	60	59	59	59	60	59	59	59	60	59	59	59	59
annotations	HYPOTHETICAL PROTEIN, None, BQ2027_MB0967	No annotated product	PROBABLE GLYCOGEN PHOSPHORYLASE GLGP, glgP, BQ2027_MB1363	No annotated product	ppe family protein ppe30, PPE30, BQ2027_MB1830	CONSERVED HYPOTHETICAL PROTEIN, None, BQ2027_MB1843C	probable drug-transport transmembrane atp-binding protein abc transporter baca, baca, BQ2027_MB1850C	POSSIBLE OXIDOREDUCTASE, None, BQ2027_MB1886C	conserved protein, None, BQ2027_MB1897	PROBABLE LIGNIN PEROXIDASE LIPJ, lipJ, BQ2027_MB1935C	universal stress protein family protein, None, BQ2027_MB2019	transposase, None, BQ2027_MB2036	conserved protein, None, BQ2027_MB2042	PROBABLE CONSERVED PROLINE RICH MEMBRANE PROTEIN, None, BQ2027_MB2188C	No annotated product	No annotated product	POSSIBLE MEMBRANE PROTEIN, None, BQ2027_MB2789C	No annotated product	No annotated product	No annotated product	PROBABLE THIOESTERASE TESA, tesA, BQ2027_MB2953	PHENOLPTHIOCEROL SYNTHESIS TYPE-I POLYKETIDE SYNTHASE PPSA, ppsA, BQ2027_MB2956	PHENOLPTHIOCEROL SYNTHESIS TYPE-I POLYKETIDE SYNTHASE PPSE, ppsE, BQ2027_MB2960	No annotated product	PROBABLE PYRUVATE CARBOXYLASE PCA (PYRUVIC CARBOXYLASE), pca, BQ2027_MB2991C	PROBABLE GLUTAMYL-TRNA(GLN) AMIDOTRANSFERASE (SUBUNIT B) GATB (Glu-ADT SUBUNIT B), gatB, BQ2027_MB3034C	PROBABLE CONSERVED TRANSMEMBRANE PROTEIN, None, BQ2027_MB3096	PROBABLE PREPROTEIN TRANSLOCASE SECA1 1 SUBUNIT, secA1, BQ2027_MB3268C	probable 3-hydroxyacyl-thioester dehydratase htdy, htdy, BQ2027_MB3421C	conserved protein, None, BQ2027_MB3434	PROBABLE DIPEPTIDE-TRANSPORT INTEGRAL MEMBRANE PROTEIN ABC TRANSPORTER DPPB, dppB, BQ2027_MB3689C	POSSIBLE ARYLSULFATASE ATSD (ARYL-SULFATE SULPHOHYDROLASE) (ARYLSULPHATASE), atsD, BQ2027_MB0682	PROBABLE TRANSCRIPTION-REPAIR COUPLING FACTOR MFD (TRCF), mfd, BQ2027_MB1048	No annotated product	No annotated product	conserved ala-, pro-rich protein, None, BQ2027_MB1188C	unknown protein, None, BQ2027_MB1212C	putative glycosyl transferase glga, glga, BQ2027_MB1244C	PROBABLE SERINE PROTEASE HTRA (DEGP PROTEIN), htrA, BQ2027_MB1255	CONSERVED HYPOTHETICAL PROTEIN, None, BQ2027_MB1307C	POSSIBLE ADENYLATE CYCLASE (ATP PYROPHOSPHATE-LYASE) (ADENYLYL CYCLASE), None, BQ2027_MB1352C	PROBABLE TRANSCRIPTIONAL REGULATORY PROTEIN, None, BQ2027_MB1393	PUTATIVE METHYLTRANSFERASE, None, BQ2027_MB1440C	PROBABLE ESTERASE LIPO, lipO, BQ2027_MB1461C	CONSERVED MEMBRANE PROTEIN, None, BQ2027_MB1466	PROBABLE CYSTEINE DESULFURASE CSD, csd, BQ2027_MB1499	CONSERVED HYPOTHETICAL PROTEIN, None, BQ2027_MB1522C	No annotated product	pe family protein pe17, PE17, BQ2027_MB1673
[truncated: 1,087 more columns]
