# Supplementary material for: Whole genome sequencing of Mycobacterium bovis directly from clinical tissue samples without culture
Source: Front Microbiol. 2023 May 18;14:1141651. doi: 10.3389/fmicb.2023.1141651 (PMC10232834; doi:10.3389/fmicb.2023.1141651)
Supplement: Supplementary Table 10 — SNP analysis of M. bovis genomes sequenced directly from DNA from tissue samples from naturally infected animals and the genomes of corresponding cultured isolates. [file Table_10.XLSX]

## Sheet: Sheet1
	NC_002945.4:1139489	NC_002945.4:160535	NC_002945.4:1932972	NC_002945.4:2099043	NC_002945.4:2412437	NC_002945.4:3103354	NC_002945.4:3154140	NC_002945.4:4311425	NC_002945.4:811737	NC_002945.4:828003	NC_002945.4:865821	NC_002945.4:1776646	NC_002945.4:1771381	NC_002945.4:2807510	NC_002945.4:2807511	NC_002945.4:3693031	NC_002945.4:1474617	NC_002945.4:1474685	NC_002945.4:1932869	NC_002945.4:2964988	NC_002945.4:1036102	NC_002945.4:1104291	NC_002945.4:1199529	NC_002945.4:1199530	NC_002945.4:1244746	NC_002945.4:1259250	NC_002945.4:1335092	NC_002945.4:1383731	NC_002945.4:1412824	NC_002945.4:1474595	NC_002945.4:1474696	NC_002945.4:1474789	NC_002945.4:1475187	NC_002945.4:1475226	NC_002945.4:1475238	NC_002945.4:1475402	NC_002945.4:1478826	NC_002945.4:1481327	NC_002945.4:1501932	NC_002945.4:1568090	NC_002945.4:1720220	NC_002945.4:1741553	NC_002945.4:1790296	NC_002945.4:1894922	NC_002945.4:192177	NC_002945.4:1941781	NC_002945.4:2021640	NC_002945.4:2096812	NC_002945.4:2118096
root	T	T	A	T	G	T	T	C	C	C	G	G	G	C	C	A	T	G	C	G	C	A	G	A	G	T	T	C	T	T	G	C	C	C	A	C	G	T	T	G	A	G	G	G	A	C	A	A	A
21-6508_tissue	C	C	-	C	A	-	C	T	A	G	T	-	-	G	G	G	T	G	-	-	T	G	A	C	C	C	C	T	C	T	G	C	C	C	A	C	G	C	C	A	G	A	A	C	G	G	G	G	G
21-6508_isolate	C	C	G	C	A	C	C	T	A	G	T	-	-	G	G	G	T	G	C	G	T	G	A	C	C	C	C	T	C	T	G	C	C	C	A	C	G	C	C	A	G	A	A	C	G	G	G	G	G
21-6312_isolate	C	C	G	C	A	C	C	T	A	G	T	-	-	G	G	A	T	G	C	G	T	G	A	C	C	C	C	T	C	T	G	C	C	C	A	C	G	C	C	A	G	A	A	C	G	G	G	G	G
21-6312_tissue	C	C	G	C	A	C	C	T	A	G	T	-	-	G	G	A	T	G	C	G	T	G	A	C	C	C	C	T	C	T	G	C	C	C	A	C	G	C	C	A	G	A	A	C	G	G	G	G	G
21-3386_isolate	C	C	G	C	A	C	C	T	A	G	T	T	G	C	C	-	T	G	T	G	C	A	G	A	G	T	T	C	T	T	G	C	C	C	A	C	G	T	T	G	A	G	G	G	A	C	A	A	A
21-3386_tissue	C	C	G	C	A	C	C	T	A	G	T	T	G	-	-	-	T	G	T	G	C	A	G	A	G	T	T	C	T	T	G	C	C	C	A	C	G	T	T	G	A	G	G	G	A	C	A	A	A
21-4307_isolate	C	C	G	C	A	C	C	T	A	G	T	T	A	C	C	-	T	G	T	G	C	A	G	A	G	T	T	C	T	T	G	C	C	C	A	C	G	T	T	G	A	G	G	G	A	C	A	A	A
21-4307_tissue	-	-	G	C	-	C	-	T	A	G	T	T	A	-	-	-	C	C	T	G	C	A	G	A	G	T	T	C	T	A	T	T	T	T	T	T	C	T	T	G	A	G	G	G	A	C	A	A	A
21-3867_isolate	C	C	G	C	A	C	C	T	A	G	T	G	G	C	C	A	T	G	C	C	C	A	G	A	G	T	T	C	T	T	G	C	C	C	A	C	G	T	T	G	A	G	G	G	A	C	A	A	A
21-3867_tissue	C	C	-	C	A	C	C	T	A	G	T	G	G	C	C	A	C	C	C	C	C	A	G	A	G	T	T	C	T	A	T	T	T	T	T	T	C	T	T	G	A	G	G	G	A	C	A	A	A
21-1214_tissue	C	C	G	C	A	C	C	T	A	G	T	G	G	C	C	A	T	G	C	C	C	A	G	A	G	T	T	C	T	T	G	C	C	C	A	C	G	T	T	G	A	G	G	G	A	C	A	A	A
21-1214_isolate	C	C	G	C	A	C	C	T	A	G	T	G	G	C	C	A	T	G	C	C	C	A	G	A	G	T	T	C	T	T	G	C	C	C	A	C	G	T	T	G	A	G	G	G	A	C	A	A	A
MQ	60	60	60	60	60	59	60	60	60	60	59	60	60	60	60	59	59	59	60	60	60	59	60	60	60	60	60	60	58	59	59	59	59	59	59	59	59	60	60	60	60	60	60	60	60	60	60	60	60
annotations	PROBABLE TRANSCRIPTION-REPAIR COUPLING FACTOR MFD (TRCF), mfd, BQ2027_MB1048	No annotated product	PROBABLE 3-HYDROXYBUTYRYL-COA DEHYDROGENASE FADB3a [FIRST PART] (BETA-HYDROXYBUTYRYL-COA DEHYDROGENASE) (BHBD), fadB3a, BQ2027_MB1742	POSSIBLE OXIDOREDUCTASE, None, BQ2027_MB1887C	PROBABLE CONSERVED PROLINE RICH MEMBRANE PROTEIN, None, BQ2027_MB2188C	POSSIBLE DNA-DAMAGE-INDUCIBLE PROTEIN F DINF, dinF, BQ2027_MB2861C	No annotated product	esx conserved component eccd2. esx-2 type vii secretion system protein. probable transmembrane protein., eccd2, BQ2027_MB3917C	No annotated product	adenylate kinase adk (atp-amp transphosphorylase), adk, BQ2027_MB0754	PROBABLE DEHYDROGENASE/REDUCTASE, None, BQ2027_MB0793	Possible phage phiRv1 protein, None, BQ2027_MB1611C	Probable phiRV1 phage protein, None, BQ2027_MB1602C	pe family protein pe26, PE26, BQ2027_MB2548	pe family protein pe26, PE26, BQ2027_MB2548	ppe family protein ppe54, PPE54, BQ2027_MB3375C	ribosomal RNA 16S, rrs, BQ2027_RRS	ribosomal RNA 16S, rrs, BQ2027_RRS	PROBABLE 3-HYDROXYBUTYRYL-COA DEHYDROGENASE FADB3a [FIRST PART] (BETA-HYDROXYBUTYRYL-COA DEHYDROGENASE) (BHBD), fadB3a, BQ2027_MB1742	antibiotic-transport integral membrane leucine and alanine and valine rich protein abc transporter, None, BQ2027_MB2705C	PERIPLASMIC PHOSPHATE-BINDING LIPOPROTEIN PSTS3 (PBP-3) (PSTS3) (PHOS1), pstS3, BQ2027_MB0951	PROBABLE ADHESION COMPONENT TRANSPORT TRANSMEMBRANE PROTEIN ABC TRANSPORTER, None, BQ2027_MB1013	No annotated product	No annotated product	CONSERVED HYPOTHETICAL PROTEIN, None, BQ2027_MB1151C	CONSERVED MEMBRANE PROTEIN, None, BQ2027_MB1163	CONSERVED HYPOTHETICAL PROTEIN, None, BQ2027_MB1222	POSSIBLE MAGNESIUM AND COBALT TRANSPORT TRANSMEMBRANE PROTEIN CORA, corA, BQ2027_MB1271C	None, pknH1, BQ2027_MB1297C	ribosomal RNA 16S, rrs, BQ2027_RRS	ribosomal RNA 16S, rrs, BQ2027_RRS	ribosomal RNA 16S, rrs, BQ2027_RRS	ribosomal RNA 16S, rrs, BQ2027_RRS	ribosomal RNA 16S, rrs, BQ2027_RRS	ribosomal RNA 16S, rrs, BQ2027_RRS	ribosomal RNA 16S, rrs, BQ2027_RRS	ribosomal RNA 23S, rrl, BQ2027_RRL	PUTATIVE ADA REGULATORY PROTEIN ALKAa [FIRST PART] (Regulatory protein of adaptative response) : Methylated-DNA--protein-cysteine methyltransferase (O-6-methylguanine-DNA alkyltransferase), alkAa, BQ2027_MB1351C	nicotinic acid phosphoribosyltransferase pncB1, pncB1, BQ2027_MB1365C	PROBABLE S-ADENOSYLMETHIONINE SYNTHETASE METK (MAT) (AdoMet synthetase) (Methionine adenosyltransferase), metK, BQ2027_MB1427	Probable alcohol dehydrogenase adh, adh, BQ2027_MB1557	ppe family protein ppe21, PPE21, BQ2027_MB1575C	Probable histidinol dehydrogenase HisD (HDH), hisD, BQ2027_MB1625	HYPOTHETICAL PROTEIN, None, BQ2027_MB1707	No annotated product	PROBABLE OXIDOREDUCTASE, None, BQ2027_MB1755	pe family protein pe18, PE18, BQ2027_MB1816	PROBABLE NADH DEHYDROGENASE NDH, ndh, BQ2027_MB1885C	CONSERVED HYPOTHETICAL PROTEIN, None, BQ2027_MB1904
[truncated: 811 more columns]
